# Supplementary material for: Testing the Island Effect in a Highly Mobile Pollinator: Wing Morphological Divergence in Euglossa mixta from Continental and Insular Panama
Source: Animals (Basel). 2026 Jan 12;16(2):227. doi: 10.3390/ani16020227 (PMC12837944; doi:10.3390/ani16020227)
Supplement: Supplementary file 1 [file animals-16-00227-s001.zip]

Archive with 1 entries (1 files):
- Raw_Coordinates_data(1).txt
