# Supplementary material for: Testing the Island Effect in a Highly Mobile Pollinator: Wing Morphological Divergence in Euglossa mixta from Continental and Insular Panama
Source: Animals (Basel). 2026 Jan 12;16(2):227. doi: 10.3390/ani16020227 (PMC12837944; doi:10.3390/ani16020227)
Supplement: Supplementary file 1 [file animals-16-00227-s001.zip › Raw_Coordinates_data(1).txt]

Id	Locality	RawCoord1	RawCoord2	RawCoord3	RawCoord4	RawCoord5	RawCoord6	RawCoord7	RawCoord8	RawCoord9	RawCoord10	RawCoord11	RawCoord12	RawCoord13	RawCoord14	RawCoord15	RawCoord16	RawCoord17	RawCoord18	RawCoord19	RawCoord20	RawCoord21	RawCoord22	RawCoord23	RawCoord24	RawCoord25	RawCoord26	RawCoord27	RawCoord28	RawCoord29	RawCoord30
MIXTACAN01_D.tif	CAN	194.0	89.0	255.0	81.0	300.0	75.0	315.0	92.0	339.0	104.0	365.0	109.0	296.0	99.0	313.0	115.0	331.0	118.0	365.0	138.0	276.0	121.0	288.0	142.0	342.0	155.0	283.0	155.0	361.0	186.0
MIXTACAN01_I.tif	CAN	184.0	105.0	245.0	133.0	286.0	147.0	303.0	138.0	334.0	133.0	357.0	135.0	288.0	126.0	310.0	115.0	326.0	118.0	367.0	105.0	277.0	99.0	294.0	81.0	351.0	85.0	294.0	65.0	380.0	58.0
MIXTACAN02_D.tif	CAN	222.0	107.0	282.0	74.0	322.0	56.0	343.0	67.0	375.0	72.0	402.0	69.0	327.0	79.0	349.0	92.0	366.0	90.0	411.0	99.0	316.0	111.0	335.0	127.0	397.0	125.0	334.0	142.0	424.0	150.0
MIXTACAN02_I.tif	CAN	211.0	122.0	281.0	144.0	324.0	156.0	342.0	143.0	367.0	132.0	398.0	133.0	324.0	132.0	345.0	116.0	363.0	115.0	402.0	101.0	307.0	103.0	324.0	82.0	386.0	78.0	323.0	63.0	412.0	46.0
MIXTACAN03_D.tif	CAN	223.0	109.0	286.0	82.0	323.0	67.0	341.0	79.0	374.0	85.0	397.0	83.0	330.0	88.0	349.0	103.0	368.0	101.0	405.0	112.0	317.0	117.0	329.0	135.0	390.0	135.0	329.0	150.0	412.0	158.0
MIXTACAN03_I.tif	CAN	222.0	124.0	283.0	92.0	329.0	78.0	339.0	89.0	373.0	93.0	397.0	90.0	331.0	100.0	350.0	110.0	368.0	109.0	406.0	117.0	314.0	128.0	333.0	146.0	388.0	142.0	329.0	159.0	423.0	173.0
MIXTACAN04_D.tif	CAN	180.0	107.0	243.0	135.0	289.0	148.0	300.0	139.0	330.0	133.0	358.0	137.0	292.0	127.0	313.0	116.0	329.0	118.0	371.0	108.0	277.0	98.0	294.0	81.0	354.0	86.0	296.0	66.0	388.0	54.0
MIXTACAN04_I.tif	CAN	215.0	100.0	275.0	134.0	312.0	153.0	329.0	140.0	360.0	139.0	391.0	147.0	319.0	129.0	345.0	120.0	360.0	123.0	401.0	116.0	308.0	103.0	327.0	86.0	390.0	94.0	331.0	64.0	416.0	69.0
MIXTACAN05_D.tif	CAN	205.0	153.0	258.0	111.0	295.0	88.0	317.0	95.0	352.0	97.0	375.0	88.0	305.0	108.0	332.0	118.0	346.0	114.0	390.0	114.0	299.0	141.0	320.0	157.0	381.0	142.0	323.0	172.0	407.0	162.0
MIXTACAN05_I.tif	CAN	232.0	128.0	294.0	146.0	339.0	156.0	355.0	141.0	385.0	131.0	415.0	132.0	340.0	132.0	361.0	117.0	377.0	116.0	419.0	96.0	324.0	104.0	339.0	81.0	398.0	77.0	329.0	64.0	426.0	45.0
MIXTACAN06_D.tif	CAN	184.0	88.0	247.0	121.0	290.0	136.0	306.0	127.0	336.0	123.0	365.0	132.0	292.0	116.0	316.0	106.0	332.0	108.0	375.0	101.0	284.0	87.0	300.0	68.0	364.0	79.0	301.0	53.0	394.0	51.0
MIXTACAN06_I.tif	CAN	184.0	94.0	244.0	126.0	283.0	149.0	301.0	137.0	334.0	133.0	363.0	138.0	290.0	124.0	312.0	113.0	332.0	117.0	373.0	111.0	280.0	95.0	300.0	77.0	363.0	87.0	299.0	62.0	392.0	64.0
MIXTACAN07_D.tif	CAN	200.0	81.0	258.0	59.0	300.0	48.0	318.0	64.0	346.0	72.0	367.0	70.0	301.0	72.0	322.0	87.0	340.0	87.0	378.0	101.0	284.0	96.0	300.0	117.0	359.0	121.0	297.0	130.0	374.0	144.0
MIXTACAN07_I.tif	CAN	205.0	95.0	260.0	127.0	303.0	148.0	316.0	138.0	346.0	135.0	371.0	140.0	305.0	126.0	327.0	114.0	343.0	118.0	381.0	112.0	295.0	95.0	313.0	80.0	371.0	87.0	314.0	66.0	395.0	67.0
MIXTACAN08_D.tif	CAN	219.0	108.0	282.0	142.0	326.0	159.0	340.0	149.0	373.0	143.0	400.0	148.0	330.0	137.0	353.0	126.0	371.0	128.0	412.0	119.0	319.0	109.0	335.0	89.0	395.0	96.0	334.0	73.0	429.0	69.0
MIXTACAN08_I.tif	CAN	182.0	123.0	244.0	86.0	287.0	69.0	304.0	79.0	335.0	82.0	360.0	77.0	289.0	91.0	313.0	101.0	330.0	99.0	372.0	106.0	278.0	122.0	298.0	138.0	356.0	130.0	299.0	152.0	386.0	154.0
MIXTACAN09_D.tif	CAN	187.0	95.0	243.0	123.0	291.0	140.0	302.0	129.0	331.0	126.0	355.0	130.0	289.0	119.0	313.0	108.0	327.0	110.0	370.0	103.0	276.0	88.0	294.0	70.0	357.0	79.0	297.0	54.0	390.0	50.0
MIXTACAN09_I.tif	CAN	206.0	134.0	273.0	151.0	315.0	162.0	331.0	146.0	360.0	137.0	384.0	137.0	316.0	137.0	335.0	123.0	352.0	123.0	391.0	107.0	297.0	113.0	312.0	93.0	370.0	85.0	307.0	77.0	397.0	56.0
MIXTACAN10_D.tif	CAN	217.0	104.0	284.0	77.0	326.0	62.0	343.0	72.0	376.0	79.0	402.0	74.0	331.0	84.0	352.0	96.0	368.0	95.0	412.0	104.0	314.0	110.0	334.0	125.0	398.0	125.0	334.0	141.0	427.0	153.0
MIXTACAN10_I.tif	CAN	189.0	125.0	260.0	147.0	304.0	160.0	322.0	148.0	350.0	140.0	376.0	140.0	306.0	139.0	328.0	123.0	347.0	125.0	385.0	109.0	288.0	109.0	304.0	92.0	368.0	87.0	300.0	73.0	396.0	59.0
MIXTACAN11_D.tif	CAN	227.0	95.0	280.0	136.0	320.0	157.0	332.0	148.0	360.0	148.0	383.0	156.0	322.0	136.0	346.0	127.0	358.0	133.0	400.0	130.0	315.0	106.0	335.0	92.0	390.0	105.0	336.0	77.0	421.0	83.0
MIXTACAN11_I.tif	CAN	235.0	127.0	297.0	160.0	337.0	173.0	349.0	163.0	377.0	159.0	404.0	159.0	336.0	152.0	358.0	140.0	371.0	142.0	413.0	132.0	323.0	123.0	342.0	107.0	398.0	108.0	346.0	88.0	418.0	90.0
MIXTACAN12_D.tif	CAN	214.0	75.0	272.0	114.0	313.0	140.0	327.0	131.0	355.0	130.0	383.0	139.0	313.0	117.0	342.0	110.0	355.0	114.0	399.0	110.0	307.0	86.0	330.0	72.0	387.0	83.0	332.0	54.0	423.0	61.0
MIXTACAN12_I.tif	CAN	209.0	121.0	270.0	150.0	316.0	161.0	328.0	153.0	357.0	147.0	381.0	148.0	313.0	142.0	336.0	130.0	352.0	131.0	395.0	119.0	299.0	110.0	318.0	94.0	376.0	95.0	316.0	77.0	408.0	70.0
MIXTACAN13_D.tif	CAN	197.0	87.0	249.0	76.0	298.0	67.0	316.0	83.0	345.0	95.0	374.0	95.0	299.0	92.0	318.0	110.0	338.0	112.0	376.0	129.0	279.0	118.0	294.0	134.0	354.0	146.0	293.0	147.0	375.0	177.0
MIXTACAN13_I.tif	CAN	237.0	121.0	302.0	146.0	347.0	158.0	364.0	145.0	397.0	135.0	425.0	135.0	348.0	133.0	370.0	118.0	389.0	120.0	428.0	104.0	334.0	106.0	348.0	88.0	409.0	82.0	348.0	69.0	437.0	49.0
MIXTACAN15_D.tif	CAN	198.0	102.0	259.0	81.0	300.0	71.0	321.0	85.0	347.0	96.0	375.0	96.0	303.0	95.0	328.0	114.0	341.0	113.0	382.0	131.0	287.0	123.0	301.0	143.0	366.0	150.0	299.0	156.0	389.0	186.0
MIXTACAN15_I.tif	CAN	211.0	91.0	267.0	127.0	311.0	151.0	325.0	138.0	354.0	136.0	381.0	140.0	311.0	125.0	336.0	114.0	353.0	118.0	397.0	111.0	303.0	93.0	323.0	78.0	386.0	87.0	326.0	61.0	418.0	60.0
MIXTACAN16_D.tif	CAN	159.0	95.0	223.0	129.0	266.0	147.0	281.0	137.0	311.0	134.0	335.0	138.0	266.0	126.0	290.0	115.0	306.0	116.0	349.0	108.0	253.0	97.0	275.0	79.0	333.0	84.0	278.0	61.0	357.0	64.0
MIXTACAN16_I.tif	CAN	182.0	106.0	244.0	72.0	289.0	57.0	302.0	63.0	330.0	66.0	356.0	62.0	288.0	75.0	311.0	86.0	326.0	85.0	368.0	90.0	277.0	104.0	297.0	121.0	354.0	115.0	294.0	136.0	382.0	139.0
MIXTACAN17_D.tif	CAN	211.0	131.0	268.0	92.0	310.0	69.0	325.0	76.0	356.0	75.0	388.0	68.0	311.0	88.0	343.0	97.0	356.0	93.0	400.0	94.0	308.0	119.0	331.0	134.0	389.0	124.0	331.0	148.0	422.0	144.0
MIXTACAN17_I.tif	CAN	195.0	113.0	259.0	138.0	309.0	150.0	323.0	138.0	354.0	131.0	382.0	132.0	307.0	128.0	331.0	112.0	348.0	114.0	390.0	101.0	293.0	101.0	311.0	83.0	373.0	80.0	311.0	62.0	409.0	43.0
MIXTACAN18_D.tif	CAN	185.0	96.0	242.0	73.0	283.0	61.0	296.0	74.0	323.0	84.0	348.0	82.0	284.0	84.0	304.0	100.0	317.0	96.0	353.0	109.0	271.0	107.0	283.0	127.0	339.0	129.0	282.0	138.0	360.0	150.0
MIXTACAN18_I.tif	CAN	185.0	121.0	242.0	90.0	280.0	73.0	295.0	84.0	323.0	88.0	348.0	85.0	284.0	95.0	306.0	106.0	318.0	103.0	359.0	111.0	272.0	124.0	287.0	138.0	341.0	132.0	288.0	153.0	365.0	152.0
MIXTACAN19_D.tif	CAN	231.0	116.0	293.0	79.0	330.0	63.0	353.0	70.0	384.0	77.0	410.0	71.0	339.0	85.0	363.0	99.0	380.0	91.0	424.0	100.0	332.0	115.0	348.0	132.0	407.0	127.0	346.0	146.0	438.0	148.0
MIXTACAN19_I.tif	CAN	225.0	85.0	282.0	119.0	328.0	135.0	342.0	124.0	375.0	120.0	402.0	126.0	330.0	113.0	357.0	100.0	371.0	103.0	414.0	96.0	321.0	83.0	340.0	68.0	399.0	71.0	341.0	52.0	428.0	45.0
MIXTACAN20_D.tif	CAN	194.0	139.0	252.0	102.0	293.0	81.0	308.0	89.0	340.0	94.0	365.0	86.0	296.0	103.0	320.0	114.0	337.0	111.0	381.0	117.0	285.0	133.0	304.0	152.0	365.0	143.0	302.0	165.0	397.0	167.0
MIXTACAN20_I.tif	CAN	186.0	125.0	251.0	148.0	298.0	166.0	313.0	150.0	340.0	143.0	370.0	144.0	297.0	142.0	317.0	128.0	335.0	126.0	374.0	113.0	281.0	113.0	297.0	94.0	359.0	90.0	296.0	77.0	382.0	78.0
MIXTACAN21_D.tif	CAN	206.0	91.0	261.0	132.0	301.0	150.0	317.0	145.0	348.0	145.0	371.0	152.0	303.0	130.0	332.0	123.0	346.0	127.0	391.0	124.0	296.0	99.0	319.0	84.0	377.0	97.0	317.0	70.0	405.0	78.0
MIXTACAN21_I.tif	CAN	180.0	118.0	238.0	159.0	277.0	185.0	290.0	176.0	323.0	176.0	349.0	180.0	279.0	162.0	303.0	155.0	318.0	156.0	364.0	155.0	274.0	130.0	295.0	116.0	353.0	127.0	295.0	99.0	380.0	107.0
MIXTACAN22_D.tif	CAN	168.0	94.0	230.0	70.0	274.0	57.0	288.0	71.0	324.0	80.0	353.0	79.0	279.0	81.0	298.0	96.0	317.0	94.0	359.0	111.0	262.0	107.0	279.0	131.0	338.0	131.0	272.0	143.0	356.0	155.0
MIXTACAN22_I.tif	CAN	189.0	90.0	252.0	62.0	298.0	43.0	315.0	54.0	344.0	58.0	373.0	55.0	302.0	65.0	325.0	79.0	340.0	76.0	382.0	87.0	286.0	94.0	303.0	114.0	364.0	109.0	302.0	131.0	387.0	134.0
MIXTACAN23_D.tif	CAN	192.0	117.0	259.0	143.0	304.0	155.0	319.0	143.0	349.0	135.0	375.0	135.0	304.0	131.0	326.0	118.0	343.0	117.0	385.0	102.0	287.0	103.0	305.0	83.0	367.0	79.0	309.0	63.0	397.0	48.0
MIXTACAN23_I.tif	CAN	207.0	107.0	273.0	137.0	313.0	152.0	332.0	142.0	365.0	134.0	392.0	137.0	318.0	130.0	338.0	117.0	356.0	117.0	401.0	107.0	301.0	100.0	323.0	80.0	385.0	82.0	321.0	63.0	409.0	60.0
MIXTACAN24_D.tif	CAN	206.0	119.0	264.0	148.0	313.0	156.0	326.0	145.0	354.0	137.0	383.0	141.0	312.0	133.0	331.0	122.0	346.0	123.0	388.0	110.0	296.0	109.0	313.0	90.0	373.0	88.0	313.0	74.0	392.0	64.0
MIXTACAN24_I.tif	CAN	186.0	129.0	243.0	158.0	285.0	169.0	303.0	156.0	334.0	152.0	364.0	153.0	296.0	145.0	309.0	131.0	325.0	134.0	369.0	121.0	276.0	119.0	294.0	99.0	353.0	98.0	290.0	80.0	382.0	67.0
MIXTACAN25_D.tif	CAN	162.0	87.0	236.0	75.0	275.0	64.0	293.0	84.0	320.0	96.0	347.0	99.0	277.0	91.0	297.0	112.0	312.0	111.0	350.0	131.0	255.0	117.0	271.0	138.0	330.0	150.0	266.0	150.0	341.0	175.0
MIXTACAN25_I.tif	CAN	183.0	92.0	247.0	121.0	288.0	141.0	307.0	129.0	334.0	127.0	359.0	131.0	290.0	119.0	316.0	107.0	334.0	110.0	375.0	101.0	282.0	91.0	301.0	69.0	363.0	78.0	300.0	52.0	387.0	57.0
MIXTACAN26_D.tif	CAN	173.0	103.0	237.0	89.0	284.0	89.0	296.0	102.0	319.0	114.0	347.0	119.0	280.0	108.0	294.0	128.0	310.0	129.0	345.0	148.0	252.0	129.0	272.0	153.0	330.0	165.0	262.0	163.0	341.0	190.0
MIXTACAN26_I.tif	CAN	166.0	91.0	221.0	127.0	259.0	151.0	276.0	144.0	311.0	143.0	334.0	150.0	269.0	129.0	289.0	123.0	304.0	127.0	349.0	126.0	259.0	100.0	282.0	84.0	337.0	100.0	279.0	69.0	361.0	83.0
MIXTACBA01_D.tif	CBA	179.0	130.0	242.0	151.0	285.0	163.0	300.0	147.0	326.0	139.0	352.0	138.0	285.0	137.0	303.0	122.0	318.0	122.0	358.0	107.0	270.0	111.0	283.0	91.0	340.0	87.0	283.0	76.0	359.0	59.0
MIXTACBA01_I.tif	CBA	202.0	112.0	265.0	134.0	306.0	146.0	323.0	132.0	349.0	121.0	375.0	124.0	303.0	121.0	326.0	107.0	341.0	109.0	379.0	94.0	292.0	96.0	307.0	76.0	364.0	71.0	304.0	64.0	383.0	49.0
MIXTACBA02_D.tif	CBA	189.0	99.0	243.0	63.0	276.0	43.0	301.0	52.0	331.0	57.0	349.0	49.0	286.0	66.0	309.0	77.0	323.0	70.0	365.0	77.0	278.0	92.0	297.0	110.0	351.0	103.0	295.0	123.0	370.0	117.0
MIXTACBA02_I.tif	CBA	179.0	82.0	228.0	119.0	267.0	143.0	286.0	132.0	316.0	133.0	337.0	137.0	276.0	118.0	296.0	111.0	311.0	115.0	350.0	111.0	264.0	90.0	285.0	74.0	337.0	87.0	284.0	62.0	364.0	68.0
MIXTACBA03_D.tif	CBA	204.0	85.0	262.0	62.0	298.0	48.0	319.0	59.0	349.0	69.0	376.0	66.0	309.0	71.0	324.0	82.0	342.0	82.0	382.0	95.0	287.0	98.0	309.0	115.0	365.0	115.0	308.0	126.0	385.0	139.0
MIXTACBA03_I.tif	CBA	174.0	108.0	237.0	134.0	276.0	151.0	295.0	136.0	323.0	129.0	349.0	132.0	276.0	125.0	299.0	113.0	317.0	114.0	358.0	103.0	264.0	98.0	283.0	80.0	342.0	82.0	282.0	67.0	367.0	56.0
MIXTACBA04_D.tif	CBA	179.0	85.0	237.0	118.0	280.0	141.0	298.0	128.0	327.0	125.0	348.0	127.0	282.0	114.0	303.0	103.0	322.0	106.0	363.0	100.0	273.0	88.0	294.0	73.0	350.0	80.0	294.0	58.0	375.0	59.0
MIXTACBA04_I.tif	CBA	200.0	130.0	260.0	95.0	296.0	73.0	320.0	84.0	351.0	88.0	370.0	82.0	305.0	97.0	327.0	110.0	344.0	105.0	386.0	114.0	294.0	129.0	314.0	142.0	372.0	137.0	312.0	157.0	400.0	159.0
MIXTACBA05_.tif	CBA	183.0	118.0	241.0	140.0	278.0	157.0	301.0	139.0	330.0	129.0	356.0	131.0	286.0	129.0	306.0	114.0	323.0	115.0	361.0	99.0	270.0	101.0	285.0	82.0	344.0	79.0	280.0	69.0	364.0	53.0
MIXTACBA05_D.tif	CBA	205.0	87.0	266.0	59.0	303.0	44.0	324.0	57.0	354.0	65.0	381.0	59.0	310.0	68.0	330.0	81.0	348.0	77.0	387.0	91.0	297.0	94.0	314.0	113.0	369.0	111.0	312.0	126.0	400.0	140.0
MIXTACBA06_D.tif	CBA	188.0	91.0	251.0	63.0	292.0	47.0	315.0	63.0	348.0	72.0	374.0	71.0	300.0	76.0	322.0	88.0	339.0	90.0	381.0	102.0	281.0	102.0	304.0	124.0	364.0	124.0	302.0	137.0	391.0	157.0
MIXTACBA06_I.tif	CBA	191.0	108.0	248.0	70.0	288.0	49.0	311.0	61.0	343.0	66.0	370.0	60.0	299.0	75.0	321.0	87.0	339.0	82.0	383.0	90.0	286.0	107.0	307.0	121.0	368.0	115.0	307.0	137.0	395.0	141.0
MIXTACBA07_D.tif	CBA	184.0	89.0	245.0	124.0	286.0	149.0	304.0	136.0	337.0	134.0	363.0	141.0	293.0	122.0	316.0	113.0	333.0	117.0	380.0	111.0	278.0	92.0	303.0	79.0	362.0	86.0	301.0	62.0	392.0	64.0
MIXTACBA07_I.tif	CBA	188.0	113.0	252.0	81.0	294.0	62.0	310.0	73.0	343.0	77.0	367.0	73.0	297.0	86.0	319.0	96.0	337.0	93.0	380.0	103.0	285.0	115.0	305.0	130.0	363.0	123.0	303.0	143.0	390.0	147.0
MIXTACBA08_D.tif	CBA	194.0	111.0	247.0	132.0	289.0	151.0	308.0	139.0	333.0	133.0	362.0	138.0	291.0	126.0	314.0	115.0	330.0	117.0	373.0	106.0	279.0	98.0	298.0	81.0	359.0	84.0	297.0	68.0	391.0	54.0
MIXTACBA08_I.tif	CBA	191.0	59.0	247.0	105.0	283.0	132.0	303.0	123.0	333.0	124.0	355.0	133.0	293.0	106.0	318.0	100.0	330.0	107.0	375.0	109.0	286.0	77.0	309.0	64.0	366.0	80.0	312.0	50.0	403.0	61.0
MIXTACBA09_D.tif	CBA	179.0	149.0	228.0	108.0	261.0	80.0	281.0	89.0	312.0	90.0	335.0	80.0	271.0	102.0	292.0	109.0	309.0	105.0	352.0	107.0	262.0	131.0	286.0	143.0	340.0	129.0	288.0	157.0	376.0	150.0
MIXTACBA09_I.tif	CBA	209.0	123.0	269.0	91.0	307.0	71.0	325.0	83.0	355.0	89.0	383.0	86.0	313.0	96.0	332.0	107.0	352.0	105.0	393.0	113.0	299.0	121.0	318.0	139.0	376.0	133.0	314.0	153.0	407.0	162.0
MIXTACBA10_D.tif	CBA	180.0	108.0	235.0	137.0	276.0	160.0	298.0	144.0	327.0	138.0	355.0	144.0	285.0	130.0	304.0	120.0	323.0	122.0	360.0	113.0	268.0	105.0	289.0	88.0	346.0	93.0	290.0	70.0	378.0	66.0
MIXTACBA10_I.tif	CBA	208.0	97.0	267.0	123.0	307.0	142.0	326.0	130.0	355.0	124.0	383.0	127.0	313.0	116.0	333.0	103.0	348.0	106.0	390.0	97.0	299.0	89.0	321.0	71.0	378.0	74.0	315.0	55.0	411.0	47.0
MIXTACBA11_D.tif	CBA	172.0	96.0	227.0	122.0	269.0	142.0	285.0	130.0	314.0	124.0	338.0	128.0	267.0	117.0	291.0	106.0	307.0	109.0	347.0	100.0	258.0	89.0	278.0	76.0	333.0	78.0	277.0	61.0	359.0	55.0
MIXTACBA11_I.tif	CBA	153.0	64.0	205.0	103.0	236.0	130.0	256.0	126.0	287.0	126.0	309.0	136.0	245.0	109.0	269.0	104.0	281.0	109.0	324.0	113.0	237.0	80.0	263.0	71.0	315.0	86.0	267.0	56.0	354.0	69.0
MIXTACBA12_D.tif	CBA	177.0	136.0	243.0	129.0	286.0	126.0	299.0	147.0	324.0	163.0	348.0	169.0	282.0	153.0	298.0	170.0	313.0	174.0	347.0	202.0	260.0	169.0	271.0	192.0	326.0	211.0	263.0	203.0	338.0	248.0
MIXTACBA12_I.tif	CBA	186.0	85.0	241.0	115.0	278.0	137.0	299.0	124.0	326.0	121.0	353.0	126.0	283.0	113.0	308.0	102.0	321.0	104.0	364.0	97.0	274.0	87.0	295.0	68.0	351.0	77.0	295.0	49.0	380.0	48.0
MIXTACBA13_D.tif	CBA	176.0	106.0	244.0	73.0	280.0	50.0	303.0	67.0	334.0	73.0	354.0	68.0	288.0	79.0	310.0	92.0	327.0	88.0	368.0	98.0	272.0	108.0	295.0	127.0	354.0	122.0	293.0	141.0	381.0	149.0
MIXTACBA13_I.tif	CBA	187.0	91.0	256.0	77.0	299.0	69.0	315.0	88.0	345.0	101.0	368.0	104.0	302.0	96.0	317.0	116.0	334.0	116.0	373.0	137.0	280.0	120.0	293.0	145.0	349.0	152.0	291.0	157.0	371.0	191.0
MIXTACBA14_D.tif	CBA	210.0	96.0	273.0	79.0	311.0	62.0	332.0	82.0	361.0	92.0	387.0	92.0	317.0	90.0	337.0	106.0	354.0	108.0	390.0	123.0	298.0	116.0	316.0	136.0	379.0	142.0	312.0	147.0	391.0	167.0
MIXTACBA14_I.tif	CBA	191.0	102.0	250.0	133.0	294.0	154.0	312.0	142.0	339.0	137.0	359.0	140.0	295.0	129.0	320.0	119.0	338.0	122.0	372.0	113.0	287.0	101.0	304.0	84.0	363.0	90.0	306.0	67.0	392.0	63.0
MIXTACBA15_D.tif	CBA	182.0	96.0	245.0	76.0	283.0	66.0	302.0	83.0	330.0	94.0	355.0	95.0	286.0	93.0	304.0	106.0	320.0	108.0	362.0	121.0	264.0	114.0	282.0	135.0	341.0	144.0	279.0	151.0	358.0	165.0
MIXTACBA15_I.tif	CBA	188.0	106.0	247.0	136.0	285.0	154.0	304.0	141.0	334.0	136.0	358.0	139.0	290.0	129.0	308.0	119.0	323.0	119.0	366.0	109.0	277.0	103.0	298.0	85.0	350.0	90.0	297.0	69.0	379.0	63.0
MIXTACBA16_D.tif	CBA	214.0	100.0	283.0	70.0	312.0	48.0	341.0	66.0	377.0	72.0	407.0	69.0	330.0	77.0	350.0	90.0	371.0	89.0	416.0	101.0	314.0	104.0	334.0	124.0	399.0	123.0	330.0	139.0	420.0	147.0
MIXTACBA16_I.tif	CBA	208.0	67.0	266.0	106.0	304.0	131.0	329.0	121.0	362.0	121.0	388.0	127.0	314.0	106.0	342.0	97.0	360.0	101.0	408.0	97.0	308.0	77.0	332.0	59.0	393.0	72.0	331.0	44.0	422.0	49.0
MIXTACBA17_D.tif	CBA	183.0	93.0	238.0	119.0	281.0	133.0	295.0	121.0	324.0	115.0	350.0	115.0	283.0	109.0	304.0	98.0	319.0	97.0	358.0	86.0	271.0	81.0	285.0	64.0	343.0	64.0	288.0	50.0	363.0	40.0
MIXTACBA17_I.tif	CBA	196.0	107.0	253.0	128.0	290.0	145.0	310.0	132.0	336.0	126.0	365.0	125.0	293.0	122.0	315.0	105.0	332.0	107.0	371.0	97.0	283.0	94.0	300.0	73.0	355.0	73.0	299.0	59.0	375.0	49.0
MIXTACBA18_D.tif	CBA	230.0	126.0	285.0	86.0	315.0	58.0	336.0	70.0	371.0	71.0	393.0	61.0	326.0	85.0	351.0	92.0	366.0	86.0	409.0	88.0	320.0	116.0	342.0	126.0	400.0	113.0	342.0	141.0	426.0	130.0
MIXTACBA18_I.tif	CBA	192.0	108.0	259.0	80.0	299.0	65.0	314.0	80.0	342.0	90.0	370.0	87.0	301.0	92.0	320.0	104.0	338.0	105.0	377.0	117.0	285.0	118.0	300.0	138.0	362.0	137.0	298.0	149.0	377.0	160.0
MIXTACBA19_D.tif	CBA	213.0	90.0	275.0	125.0	313.0	148.0	339.0	132.0	369.0	133.0	393.0	137.0	323.0	119.0	345.0	107.0	364.0	113.0	405.0	106.0	311.0	92.0	335.0	76.0	393.0	81.0	329.0	59.0	417.0	60.0
MIXTACBA19_I.tif	CBA	202.0	104.0	269.0	77.0	304.0	62.0	331.0	76.0	361.0	83.0	388.0	79.0	313.0	87.0	334.0	100.0	353.0	98.0	397.0	110.0	299.0	115.0	319.0	135.0	379.0	132.0	317.0	147.0	398.0	156.0
MIXTACBA20_D.tif	CBA	191.0	118.0	254.0	141.0	294.0	158.0	313.0	144.0	346.0	135.0	378.0	139.0	302.0	133.0	319.0	118.0	345.0	119.0	381.0	106.0	286.0	106.0	307.0	86.0	369.0	86.0	304.0	71.0	391.0	59.0
MIXTACBA20_I.tif	CBA	195.0	104.0	260.0	133.0	308.0	154.0	322.0	138.0	355.0	132.0	381.0	136.0	310.0	125.0	331.0	111.0	350.0	115.0	391.0	104.0	291.0	99.0	314.0	82.0	375.0	83.0	312.0	66.0	402.0	59.0
MIXTACBA21_D.tif	CBA	192.0	94.0	252.0	127.0	293.0	145.0	308.0	132.0	344.0	126.0	369.0	132.0	294.0	119.0	318.0	108.0	337.0	110.0	378.0	101.0	282.0	90.0	303.0	72.0	362.0	77.0	303.0	61.0	396.0	49.0
MIXTACBA21_I.tif	CBA	190.0	142.0	258.0	158.0	298.0	172.0	317.0	153.0	347.0	144.0	373.0	141.0	300.0	144.0	319.0	128.0	338.0	127.0	377.0	109.0	280.0	118.0	298.0	102.0	358.0	91.0	297.0	84.0	382.0	57.0
MIXTACBA22_D.tif	CBA	208.0	121.0	271.0	146.0	314.0	161.0	333.0	147.0	359.0	137.0	384.0	143.0	317.0	137.0	336.0	123.0	352.0	123.0	393.0	109.0	299.0	109.0	319.0	88.0	379.0	88.0	316.0	76.0	405.0	58.0
MIXTACBA22_I.tif	CBA	171.0	115.0	237.0	134.0	277.0	145.0	292.0	129.0	320.0	120.0	349.0	118.0	276.0	119.0	296.0	103.0	314.0	105.0	352.0	87.0	258.0	95.0	273.0	77.0	335.0	69.0	268.0	65.0	354.0	39.0
MIXTACBA23_D.tif	CBA	154.0	96.0	219.0	127.0	267.0	146.0	282.0	134.0	315.0	129.0	346.0	133.0	269.0	121.0	291.0	107.0	311.0	110.0	356.0	101.0	256.0	91.0	276.0	72.0	338.0	77.0	278.0	56.0	374.0	44.0
MIXTACBA23_I.tif	CBA	190.0	101.0	254.0	136.0	295.0	160.0	315.0	149.0	350.0	147.0	378.0	151.0	304.0	133.0	331.0	122.0	345.0	125.0	391.0	120.0	290.0	104.0	315.0	88.0	374.0	96.0	313.0	71.0	412.0	66.0
MIXTACBA24_D.tif	CBA	192.0	87.0	254.0	60.0	292.0	43.0	310.0	58.0	342.0	64.0	364.0	60.0	298.0	68.0	320.0	82.0	335.0	77.0	378.0	89.0	287.0	97.0	303.0	113.0	363.0	113.0	302.0	129.0	387.0	136.0
MIXTACBA24_I.tif	CBA	186.0	123.0	243.0	139.0	289.0	151.0	308.0	138.0	336.0	128.0	359.0	129.0	291.0	126.0	308.0	114.0	327.0	113.0	371.0	98.0	276.0	103.0	291.0	83.0	355.0	79.0	289.0	69.0	379.0	46.0
MIXTACBA26_D.tif	CBA	197.0	97.0	256.0	130.0	300.0	151.0	310.0	141.0	343.0	139.0	374.0	145.0	296.0	128.0	322.0	115.0	342.0	121.0	383.0	112.0	289.0	100.0	307.0	85.0	370.0	87.0	309.0	67.0	401.0	64.0
MIXTACBA26_I.tif	CBA	198.0	114.0	257.0	143.0	297.0	162.0	315.0	148.0	348.0	142.0	376.0	146.0	301.0	135.0	321.0	124.0	343.0	125.0	386.0	115.0	288.0	108.0	306.0	90.0	372.0	93.0	308.0	77.0	396.0	66.0
MIXTACBA27_D.tif	CBA	191.0	101.0	257.0	66.0	290.0	47.0	310.0	56.0	343.0	62.0	366.0	57.0	297.0	71.0	320.0	82.0	337.0	80.0	380.0	88.0	287.0	100.0	309.0	117.0	367.0	110.0	307.0	129.0	390.0	131.0
MIXTACBA27_I.tif	CBA	171.0	110.0	229.0	79.0	266.0	58.0	288.0	70.0	315.0	74.0	347.0	67.0	276.0	81.0	296.0	95.0	311.0	90.0	360.0	97.0	263.0	112.0	283.0	130.0	343.0	124.0	281.0	141.0	369.0	141.0
MIXTACBA28_D.tif	CBA	186.0	106.0	249.0	138.0	289.0	158.0	308.0	142.0	339.0	135.0	371.0	141.0	299.0	130.0	319.0	118.0	336.0	121.0	375.0	110.0	282.0	105.0	301.0	86.0	365.0	88.0	306.0	71.0	382.0	65.0
MIXTACBA28_I.tif	CBA	193.0	123.0	263.0	143.0	307.0	152.0	326.0	140.0	352.0	130.0	380.0	129.0	309.0	128.0	330.0	113.0	349.0	113.0	383.0	98.0	288.0	105.0	306.0	83.0	367.0	79.0	305.0	69.0	390.0	51.0
MIXTACBA29_D.tif	CBA	194.0	82.0	249.0	118.0	296.0	140.0	309.0	131.0	336.0	129.0	371.0	138.0	295.0	117.0	316.0	107.0	334.0	113.0	375.0	108.0	286.0	90.0	305.0	76.0	364.0	84.0	305.0	64.0	399.0	60.0
MIXTACBA29_I.tif	CBA	197.0	99.0	260.0	133.0	299.0	149.0	317.0	138.0	346.0	133.0	374.0	135.0	304.0	125.0	326.0	112.0	344.0	115.0	385.0	107.0	293.0	98.0	312.0	83.0	368.0	84.0	310.0	67.0	398.0	59.0
MIXTACBA30_D.tif	CBA	185.0	124.0	248.0	145.0	294.0	155.0	310.0	147.0	339.0	135.0	368.0	135.0	293.0	134.0	316.0	119.0	334.0	118.0	371.0	103.0	277.0	108.0	290.0	88.0	351.0	83.0	293.0	68.0	376.0	51.0
MIXTACBA30_I.tif	CBA	194.0	91.0	260.0	115.0	300.0	131.0	318.0	119.0	349.0	111.0	378.0	115.0	303.0	109.0	321.0	93.0	345.0	93.0	383.0	81.0	290.0	80.0	307.0	61.0	369.0	63.0	307.0	46.0	386.0	33.0
MIXTACBA31_D.tif	CBA	202.0	87.0	253.0	126.0	297.0	149.0	315.0	140.0	351.0	138.0	375.0	147.0	302.0	125.0	326.0	117.0	347.0	120.0	389.0	119.0	294.0	98.0	314.0	82.0	375.0	95.0	314.0	69.0	402.0	72.0
MIXTACBA31_I.tif	CBA	148.0	121.0	209.0	91.0	250.0	70.0	264.0	81.0	301.0	85.0	328.0	79.0	252.0	94.0	276.0	105.0	298.0	101.0	335.0	111.0	240.0	125.0	263.0	140.0	317.0	134.0	261.0	152.0	342.0	155.0
MIXTACBA32_D.tif	CBA	196.0	89.0	254.0	122.0	297.0	140.0	312.0	128.0	342.0	125.0	368.0	129.0	301.0	117.0	320.0	106.0	338.0	108.0	380.0	100.0	290.0	89.0	310.0	71.0	366.0	77.0	308.0	59.0	397.0	49.0
MIXTACBA32_I.tif	CBA	208.0	137.0	276.0	151.0	319.0	163.0	331.0	146.0	361.0	134.0	384.0	134.0	321.0	137.0	334.0	119.0	352.0	121.0	387.0	104.0	301.0	114.0	315.0	92.0	372.0	89.0	310.0	80.0	394.0	55.0
MIXTACBA33_D.tif	CBA	183.0	108.0	242.0	81.0	286.0	63.0	305.0	78.0	335.0	86.0	359.0	81.0	291.0	90.0	313.0	103.0	331.0	101.0	373.0	114.0	278.0	115.0	296.0	136.0	356.0	133.0	294.0	147.0	379.0	157.0
MIXTACBA33_I.tif	CBA	183.0	104.0	250.0	129.0	294.0	141.0	308.0	129.0	341.0	121.0	368.0	123.0	293.0	119.0	314.0	103.0	332.0	105.0	376.0	91.0	280.0	89.0	299.0	70.0	360.0	71.0	293.0	57.0	385.0	40.0
MIXTACBA34_D.tif	CBA	184.0	106.0	239.0	136.0	284.0	156.0	302.0	147.0	330.0	141.0	351.0	147.0	288.0	133.0	310.0	122.0	324.0	123.0	367.0	118.0	275.0	102.0	296.0	88.0	352.0	95.0	290.0	75.0	382.0	67.0
MIXTACBA34_I.tif	CBA	190.0	95.0	245.0	124.0	286.0	143.0	309.0	131.0	334.0	129.0	356.0	131.0	292.0	119.0	313.0	109.0	330.0	111.0	373.0	102.0	279.0	90.0	297.0	74.0	361.0	80.0	299.0	60.0	386.0	53.0
MIXTACBA35_D.tif	CBA	185.0	73.0	243.0	107.0	287.0	129.0	302.0	120.0	334.0	115.0	356.0	124.0	290.0	108.0	314.0	97.0	328.0	101.0	371.0	95.0	282.0	75.0	303.0	64.0	358.0	74.0	300.0	50.0	385.0	57.0
MIXTACBA35_I.tif	CBA	179.0	107.0	243.0	137.0	283.0	150.0	302.0	140.0	330.0	132.0	354.0	132.0	289.0	127.0	305.0	116.0	326.0	116.0	362.0	103.0	274.0	108.0	294.0	88.0	357.0	89.0	292.0	80.0	363.0	72.0
MIXTACBA36_D.tif	CBA	191.0	102.0	253.0	73.0	288.0	52.0	307.0	62.0	337.0	70.0	361.0	65.0	294.0	75.0	312.0	86.0	332.0	83.0	371.0	91.0	282.0	102.0	300.0	118.0	354.0	113.0	302.0	130.0	386.0	134.0
MIXTACBA36_I.tif	CBA	197.0	94.0	251.0	124.0	292.0	141.0	306.0	130.0	336.0	125.0	362.0	128.0	295.0	119.0	318.0	107.0	331.0	109.0	371.0	101.0	283.0	91.0	301.0	75.0	356.0	80.0	300.0	61.0	386.0	51.0
MIXTACBA37_D.tif	CBA	181.0	108.0	236.0	85.0	274.0	67.0	294.0	76.0	324.0	80.0	349.0	77.0	283.0	89.0	301.0	100.0	319.0	97.0	360.0	106.0	269.0	116.0	287.0	131.0	345.0	128.0	287.0	144.0	371.0	155.0
MIXTACBA37_I.tif	CBA	203.0	106.0	259.0	131.0	304.0	152.0	319.0	141.0	349.0	132.0	373.0	136.0	307.0	128.0	327.0	116.0	344.0	115.0	385.0	108.0	294.0	99.0	313.0	80.0	373.0	86.0	313.0	69.0	396.0	60.0
MIXTACBA38_D.tif	CBA	197.0	95.0	246.0	68.0	280.0	49.0	300.0	60.0	332.0	66.0	356.0	60.0	288.0	73.0	308.0	87.0	327.0	80.0	367.0	92.0	274.0	103.0	297.0	118.0	352.0	112.0	295.0	132.0	377.0	135.0
MIXTACBA38_I.tif	CBA	181.0	119.0	242.0	146.0	284.0	161.0	302.0	148.0	329.0	140.0	355.0	142.0	289.0	138.0	311.0	123.0	320.0	124.0	363.0	111.0	274.0	111.0	288.0	91.0	349.0	93.0	291.0	80.0	376.0	62.0
MIXTACBA39_D.tif	CBA	193.0	117.0	251.0	81.0	281.0	58.0	306.0	68.0	339.0	72.0	360.0	65.0	297.0	82.0	317.0	93.0	336.0	89.0	379.0	95.0	286.0	113.0	305.0	129.0	364.0	120.0	306.0	143.0	400.0	145.0
MIXTACBA39_I.tif	CBA	189.0	96.0	246.0	128.0	284.0	147.0	304.0	135.0	337.0	129.0	360.0	134.0	294.0	122.0	313.0	109.0	330.0	112.0	372.0	103.0	282.0	91.0	300.0	74.0	354.0	78.0	300.0	58.0	384.0	52.0
MIXTACBA40_D.tif	CBA	208.0	101.0	269.0	72.0	308.0	55.0	327.0	67.0	363.0	73.0	387.0	70.0	315.0	79.0	338.0	92.0	358.0	91.0	398.0	101.0	303.0	105.0	324.0	122.0	384.0	122.0	322.0	136.0	403.0	144.0
MIXTACBA40_I.tif	CBA	211.0	85.0	279.0	116.0	323.0	137.0	342.0	125.0	377.0	122.0	400.0	125.0	327.0	111.0	352.0	101.0	370.0	103.0	415.0	93.0	317.0	85.0	334.0	68.0	400.0	70.0	333.0	51.0	424.0	45.0
MIXTACBA41_D.tif	CBA	181.0	98.0	241.0	68.0	273.0	51.0	297.0	62.0	328.0	66.0	353.0	61.0	286.0	73.0	307.0	85.0	323.0	82.0	364.0	90.0	273.0	101.0	294.0	118.0	349.0	112.0	294.0	130.0	383.0	140.0
MIXTACBA41_I.tif	CBA	201.0	93.0	259.0	119.0	302.0	136.0	319.0	125.0	351.0	121.0	378.0	122.0	308.0	112.0	328.0	101.0	346.0	103.0	384.0	93.0	296.0	87.0	312.0	69.0	370.0	72.0	312.0	55.0	404.0	40.0
MIXTACBA42_D.tif	CBA	177.0	92.0	245.0	79.0	282.0	71.0	297.0	85.0	326.0	96.0	350.0	99.0	284.0	94.0	300.0	107.0	317.0	110.0	354.0	127.0	261.0	114.0	277.0	136.0	337.0	145.0	272.0	148.0	352.0	169.0
MIXTACBA42_I.tif	CBA	200.0	77.0	258.0	109.0	296.0	129.0	314.0	120.0	344.0	116.0	368.0	120.0	297.0	107.0	316.0	94.0	341.0	98.0	379.0	93.0	287.0	80.0	309.0	65.0	367.0	71.0	307.0	49.0	390.0	48.0
MIXTACBA43_D.tif	CBA	188.0	92.0	253.0	69.0	293.0	55.0	310.0	70.0	338.0	78.0	360.0	79.0	294.0	79.0	316.0	94.0	332.0	94.0	371.0	107.0	275.0	105.0	294.0	126.0	356.0	128.0	290.0	141.0	372.0	153.0
MIXTACBA43_I.tif	CBA	187.0	118.0	251.0	143.0	298.0	151.0	306.0	135.0	336.0	125.0	361.0	126.0	292.0	127.0	313.0	112.0	329.0	109.0	365.0	93.0	274.0	100.0	289.0	78.0	349.0	72.0	286.0	64.0	364.0	47.0
MIXTACBA44_D.tif	CBA	181.0	102.0	235.0	70.0	267.0	49.0	291.0	62.0	317.0	67.0	340.0	64.0	276.0	77.0	295.0	87.0	311.0	83.0	354.0	92.0	266.0	101.0	282.0	116.0	340.0	112.0	284.0	128.0	367.0	138.0
MIXTACBA44_I.tif	CBA	191.0	99.0	241.0	127.0	280.0	146.0	296.0	135.0	329.0	132.0	350.0	135.0	287.0	124.0	305.0	114.0	324.0	113.0	362.0	106.0	274.0	100.0	293.0	80.0	348.0	84.0	290.0	69.0	370.0	60.0
MIXTACBA45_D.tif	CBA	184.0	99.0	246.0	130.0	287.0	151.0	306.0	140.0	333.0	136.0	361.0	140.0	291.0	127.0	313.0	116.0	332.0	118.0	371.0	111.0	280.0	99.0	297.0	81.0	363.0	85.0	300.0	66.0	390.0	58.0
MIXTACBA45_I.tif	CBA	175.0	108.0	241.0	138.0	278.0	153.0	300.0	144.0	327.0	136.0	354.0	138.0	285.0	130.0	306.0	116.0	322.0	117.0	363.0	109.0	271.0	101.0	288.0	82.0	351.0	84.0	287.0	70.0	382.0	55.0
MIXTACBA46_D.tif	CBA	145.0	96.0	205.0	69.0	249.0	54.0	267.0	67.0	297.0	77.0	321.0	73.0	253.0	78.0	269.0	92.0	291.0	93.0	326.0	105.0	237.0	104.0	253.0	124.0	308.0	125.0	249.0	136.0	331.0	148.0
MIXTACBA46_I.tif	CBA	205.0	79.0	262.0	112.0	298.0	134.0	319.0	125.0	349.0	123.0	373.0	125.0	305.0	111.0	327.0	101.0	344.0	105.0	388.0	97.0	293.0	83.0	314.0	69.0	374.0	76.0	312.0	54.0	401.0	50.0
MIXTACBA47_D.tif	CBA	169.0	126.0	233.0	151.0	277.0	166.0	290.0	155.0	321.0	147.0	349.0	150.0	276.0	140.0	295.0	127.0	313.0	130.0	356.0	115.0	260.0	113.0	276.0	95.0	340.0	94.0	279.0	81.0	357.0	71.0
MIXTACBA47_I.tif	CBA	207.0	105.0	272.0	133.0	310.0	147.0	328.0	133.0	357.0	124.0	383.0	127.0	312.0	122.0	335.0	108.0	351.0	110.0	393.0	93.0	296.0	92.0	312.0	76.0	377.0	76.0	315.0	61.0	397.0	48.0
MIXTACBA49_D.tif	CBA	172.0	99.0	230.0	127.0	275.0	145.0	294.0	133.0	322.0	127.0	345.0	130.0	279.0	118.0	300.0	107.0	319.0	110.0	356.0	100.0	264.0	93.0	282.0	74.0	341.0	77.0	281.0	62.0	364.0	52.0
MIXTACBA49_I.tif	CBA	200.0	98.0	257.0	125.0	302.0	141.0	322.0	127.0	351.0	124.0	375.0	126.0	306.0	118.0	327.0	103.0	343.0	106.0	382.0	96.0	288.0	90.0	307.0	73.0	368.0	76.0	310.0	59.0	406.0	39.0
MIXTACBA50_D.tif	CBA	184.0	117.0	249.0	137.0	290.0	155.0	307.0	141.0	339.0	133.0	364.0	137.0	290.0	128.0	316.0	115.0	333.0	116.0	374.0	105.0	275.0	102.0	297.0	81.0	359.0	83.0	302.0	68.0	378.0	59.0
MIXTACBA50_I.tif	CBA	149.0	153.0	204.0	111.0	239.0	85.0	258.0	92.0	292.0	89.0	317.0	80.0	250.0	106.0	277.0	115.0	291.0	109.0	338.0	111.0	248.0	138.0	268.0	151.0	327.0	137.0	271.0	166.0	353.0	151.0
MIXTACBA51_D.tif	CBA	191.0	101.0	261.0	73.0	298.0	60.0	319.0	74.0	348.0	84.0	377.0	81.0	303.0	84.0	325.0	100.0	341.0	99.0	387.0	115.0	286.0	113.0	305.0	134.0	366.0	136.0	299.0	148.0	383.0	154.0
MIXTACBA51_I.tif	CBA	199.0	97.0	261.0	67.0	303.0	50.0	321.0	62.0	353.0	68.0	384.0	66.0	307.0	75.0	332.0	86.0	350.0	85.0	395.0	98.0	292.0	104.0	311.0	123.0	371.0	120.0	309.0	137.0	399.0	147.0
MIXTACBA52_D.tif	CBA	193.0	86.0	252.0	118.0	299.0	137.0	315.0	127.0	347.0	124.0	369.0	129.0	302.0	114.0	326.0	102.0	342.0	106.0	385.0	101.0	288.0	86.0	307.0	68.0	372.0	77.0	309.0	54.0	396.0	57.0
MIXTACBA52_I.tif	CBA	208.0	119.0	265.0	149.0	310.0	164.0	331.0	155.0	363.0	149.0	383.0	154.0	315.0	142.0	338.0	132.0	357.0	134.0	398.0	125.0	305.0	114.0	323.0	97.0	385.0	104.0	322.0	84.0	407.0	82.0
MIXTACBA53_D.tif	CBA	183.0	86.0	227.0	122.0	258.0	149.0	279.0	144.0	303.0	144.0	323.0	153.0	270.0	129.0	286.0	123.0	302.0	128.0	339.0	127.0	265.0	104.0	283.0	91.0	333.0	105.0	284.0	81.0	354.0	90.0
MIXTACBA53_I.tif	CBA	188.0	73.0	237.0	54.0	275.0	42.0	292.0	53.0	316.0	59.0	334.0	59.0	278.0	62.0	291.0	73.0	307.0	75.0	343.0	86.0	263.0	86.0	277.0	103.0	328.0	109.0	276.0	108.0	343.0	131.0
MIXTACBA54_D.tif	CBA	189.0	113.0	245.0	83.0	282.0	62.0	302.0	70.0	333.0	74.0	361.0	67.0	291.0	82.0	312.0	92.0	330.0	89.0	376.0	97.0	279.0	113.0	303.0	126.0	359.0	121.0	301.0	140.0	386.0	141.0
MIXTACBA54_I.tif	CBA	225.0	107.0	286.0	127.0	331.0	139.0	346.0	125.0	378.0	117.0	406.0	120.0	335.0	115.0	356.0	102.0	372.0	102.0	410.0	87.0	316.0	89.0	335.0	72.0	394.0	68.0	334.0	56.0	420.0	35.0
MIXTACBA55_D.tif	CBA	171.0	124.0	229.0	86.0	264.0	66.0	280.0	75.0	309.0	77.0	336.0	70.0	273.0	88.0	291.0	98.0	305.0	94.0	351.0	98.0	264.0	118.0	285.0	133.0	336.0	121.0	287.0	146.0	372.0	141.0
MIXTACBA55_I.tif	CBA	179.0	113.0	236.0	140.0	280.0	155.0	297.0	143.0	322.0	138.0	347.0	140.0	287.0	132.0	300.0	120.0	318.0	122.0	355.0	110.0	268.0	103.0	283.0	88.0	342.0	91.0	285.0	76.0	362.0	70.0
MIXTACBA56_.tif	CBA	183.0	153.0	234.0	111.0	269.0	84.0	290.0	89.0	319.0	86.0	342.0	79.0	279.0	104.0	302.0	110.0	317.0	105.0	361.0	103.0	278.0	133.0	297.0	146.0	346.0	128.0	303.0	156.0	382.0	146.0
MIXTACBA56_I.tif	CBA	181.0	106.0	242.0	126.0	281.0	141.0	301.0	128.0	330.0	123.0	355.0	121.0	284.0	115.0	305.0	104.0	321.0	106.0	362.0	93.0	274.0	88.0	291.0	74.0	349.0	71.0	291.0	60.0	369.0	47.0
MIXTACBA57_D.png	CBA	217.0	118.0	294.0	172.0	349.0	198.0	367.0	185.0	410.0	186.0	441.0	194.0	353.0	168.0	384.0	157.0	406.0	163.0	464.0	155.0	340.0	126.0	367.0	107.0	446.0	121.0	369.0	91.0	481.0	92.0
MIXTACBA57_I.png	CBA	190.0	142.0	253.0	105.0	296.0	81.0	315.0	97.0	353.0	104.0	384.0	98.0	308.0	113.0	327.0	123.0	346.0	124.0	375.0	133.0	286.0	141.0	311.0	166.0	415.0	161.0	312.0	181.0	443.0	188.0
MIXTACBA58_D.tif	CBA	183.0	92.0	243.0	69.0	281.0	51.0	299.0	66.0	327.0	73.0	354.0	69.0	286.0	76.0	307.0	89.0	323.0	87.0	359.0	98.0	274.0	102.0	287.0	119.0	345.0	118.0	290.0	133.0	360.0	136.0
MIXTACBA58_I.tif	CBA	197.0	108.0	245.0	129.0	284.0	145.0	301.0	133.0	330.0	128.0	348.0	130.0	284.0	123.0	305.0	113.0	323.0	112.0	361.0	102.0	273.0	101.0	293.0	85.0	350.0	84.0	299.0	79.0	368.0	66.0
MIXTACBA59_D.tif	CBA	195.0	113.0	255.0	84.0	292.0	61.0	311.0	73.0	340.0	78.0	366.0	74.0	295.0	87.0	316.0	98.0	333.0	96.0	375.0	103.0	281.0	117.0	302.0	131.0	359.0	125.0	304.0	144.0	393.0	150.0
MIXTACBA59_I.tif	CBA	199.0	107.0	260.0	72.0	295.0	56.0	311.0	64.0	342.0	67.0	369.0	62.0	301.0	78.0	325.0	85.0	337.0	82.0	377.0	92.0	287.0	105.0	310.0	120.0	366.0	115.0	310.0	134.0	391.0	134.0
MIXTACBA60_D.tif	CBA	167.0	94.0	222.0	126.0	266.0	146.0	281.0	135.0	307.0	132.0	334.0	136.0	266.0	122.0	287.0	112.0	302.0	116.0	343.0	110.0	255.0	95.0	274.0	78.0	329.0	85.0	280.0	64.0	354.0	64.0
MIXTACBA60_I.tif	CBA	202.0	116.0	257.0	88.0	294.0	73.0	307.0	82.0	338.0	91.0	362.0	88.0	297.0	97.0	315.0	104.0	333.0	105.0	373.0	114.0	282.0	122.0	300.0	139.0	357.0	135.0	301.0	152.0	378.0	159.0
MIXTACBA61_D.tif	CBA	193.0	157.0	244.0	119.0	275.0	95.0	300.0	100.0	328.0	99.0	353.0	90.0	288.0	117.0	311.0	122.0	327.0	116.0	371.0	115.0	283.0	143.0	305.0	157.0	363.0	141.0	304.0	171.0	396.0	160.0
MIXTACBA61_I.tif	CBA	212.0	110.0	277.0	136.0	323.0	148.0	339.0	134.0	368.0	128.0	397.0	129.0	321.0	122.0	343.0	110.0	360.0	112.0	403.0	97.0	309.0	97.0	325.0	79.0	388.0	78.0	323.0	65.0	412.0	49.0
MIXTACBA62_D.tif	CBA	168.0	164.0	216.0	122.0	239.0	96.0	271.0	99.0	297.0	96.0	319.0	84.0	258.0	114.0	282.0	116.0	295.0	112.0	339.0	110.0	254.0	143.0	276.0	151.0	328.0	135.0	282.0	166.0	356.0	148.0
MIXTACBA62_I.tif	CBA	202.0	109.0	252.0	134.0	296.0	148.0	316.0	138.0	341.0	131.0	364.0	134.0	299.0	124.0	319.0	114.0	339.0	115.0	374.0	105.0	285.0	100.0	303.0	81.0	367.0	83.0	303.0	69.0	388.0	56.0
MIXTACBA63_D.tif	CBA	205.0	118.0	269.0	146.0	310.0	163.0	323.0	152.0	352.0	144.0	383.0	147.0	308.0	141.0	329.0	125.0	347.0	128.0	387.0	116.0	292.0	110.0	315.0	92.0	370.0	91.0	314.0	79.0	396.0	71.0
MIXTACBA63_I.tif	CBA	206.0	123.0	265.0	89.0	308.0	69.0	321.0	78.0	353.0	79.0	385.0	74.0	311.0	92.0	336.0	100.0	351.0	98.0	395.0	103.0	300.0	121.0	319.0	133.0	386.0	129.0	323.0	151.0	408.0	150.0
MIXTACBA64_D.tif	CBA	183.0	97.0	242.0	70.0	278.0	53.0	302.0	66.0	329.0	73.0	354.0	71.0	288.0	77.0	306.0	88.0	324.0	88.0	363.0	100.0	273.0	104.0	288.0	121.0	349.0	122.0	288.0	135.0	376.0	149.0
MIXTACBA64_I.tif	CBA	212.0	105.0	267.0	123.0	310.0	137.0	330.0	122.0	356.0	115.0	380.0	115.0	314.0	112.0	333.0	100.0	349.0	100.0	388.0	85.0	292.0	87.0	312.0	68.0	370.0	66.0	307.0	55.0	391.0	37.0
MIXTACBA65_D.tif	CBA	205.0	135.0	263.0	160.0	309.0	174.0	323.0	163.0	353.0	153.0	379.0	156.0	313.0	151.0	330.0	138.0	349.0	138.0	390.0	123.0	298.0	125.0	314.0	102.0	376.0	102.0	315.0	88.0	397.0	76.0
MIXTACBA65_I.tif	CBA	208.0	145.0	262.0	99.0	300.0	74.0	320.0	78.0	350.0	75.0	380.0	68.0	311.0	93.0	334.0	99.0	349.0	96.0	395.0	93.0	306.0	124.0	328.0	136.0	389.0	121.0	329.0	152.0	414.0	138.0
MIXTACBA66_D.tif	CBA	170.0	115.0	226.0	139.0	273.0	156.0	291.0	142.0	317.0	137.0	348.0	139.0	277.0	133.0	298.0	118.0	314.0	117.0	355.0	107.0	261.0	104.0	279.0	85.0	339.0	88.0	277.0	71.0	360.0	64.0
MIXTACBA66_I.tif	CBA	187.0	98.0	235.0	136.0	277.0	159.0	301.0	149.0	333.0	149.0	357.0	155.0	286.0	136.0	310.0	128.0	327.0	132.0	371.0	127.0	277.0	107.0	297.0	92.0	361.0	102.0	299.0	79.0	383.0	80.0
MIXTACBA67_D.tif	CBA	179.0	100.0	234.0	66.0	275.0	47.0	292.0	56.0	322.0	61.0	350.0	57.0	279.0	72.0	302.0	81.0	317.0	78.0	359.0	83.0	268.0	103.0	286.0	118.0	346.0	107.0	290.0	133.0	374.0	131.0
MIXTACBA67_I.tif	CBA	192.0	81.0	247.0	114.0	285.0	141.0	303.0	129.0	335.0	124.0	361.0	133.0	289.0	114.0	312.0	105.0	332.0	109.0	371.0	106.0	278.0	86.0	301.0	70.0	360.0	78.0	305.0	55.0	387.0	61.0
MIXTACBA68_D.tif	CBA	165.0	141.0	218.0	101.0	249.0	76.0	274.0	83.0	302.0	84.0	329.0	74.0	264.0	98.0	287.0	106.0	300.0	99.0	342.0	98.0	254.0	127.0	278.0	140.0	330.0	125.0	279.0	148.0	360.0	139.0
MIXTACBA68_I.tif	CBA	192.0	123.0	239.0	86.0	279.0	62.0	295.0	69.0	325.0	70.0	351.0	59.0	287.0	84.0	311.0	89.0	322.0	85.0	366.0	87.0	280.0	112.0	302.0	125.0	356.0	108.0	300.0	136.0	379.0	124.0
MIXTACBA69_D.tif	CBA	202.0	115.0	261.0	147.0	299.0	167.0	317.0	157.0	346.0	151.0	371.0	155.0	307.0	144.0	326.0	133.0	344.0	135.0	387.0	128.0	290.0	114.0	313.0	101.0	376.0	105.0	312.0	86.0	392.0	84.0
MIXTACBA69_I.tif	CBA	208.0	77.0	264.0	111.0	303.0	129.0	319.0	121.0	346.0	116.0	373.0	123.0	306.0	107.0	329.0	95.0	344.0	98.0	383.0	95.0	293.0	80.0	313.0	64.0	373.0	73.0	314.0	51.0	399.0	60.0
MIXTACBA70_D.tif	CBA	183.0	124.0	242.0	152.0	288.0	169.0	304.0	159.0	333.0	153.0	357.0	154.0	290.0	146.0	312.0	133.0	329.0	134.0	367.0	124.0	279.0	118.0	296.0	98.0	349.0	102.0	292.0	84.0	372.0	77.0
MIXTACBA70_I.tif	CBA	182.0	138.0	233.0	97.0	273.0	72.0	289.0	79.0	322.0	76.0	346.0	70.0	279.0	94.0	303.0	101.0	319.0	93.0	361.0	98.0	275.0	126.0	295.0	139.0	349.0	121.0	297.0	152.0	378.0	138.0
MIXTACBA71_D.tif	CBA	182.0	135.0	237.0	94.0	269.0	71.0	289.0	82.0	323.0	82.0	348.0	78.0	282.0	95.0	299.0	103.0	314.0	101.0	359.0	104.0	264.0	126.0	293.0	140.0	347.0	128.0	289.0	155.0	373.0	148.0
MIXTACBA71_I.tif	CBA	184.0	106.0	240.0	130.0	285.0	147.0	303.0	132.0	327.0	126.0	357.0	125.0	289.0	122.0	309.0	106.0	324.0	107.0	365.0	95.0	267.0	93.0	289.0	74.0	350.0	74.0	289.0	59.0	379.0	44.0
MIXTACBA72_D.tif	CBA	204.0	113.0	268.0	82.0	309.0	64.0	326.0	77.0	359.0	86.0	388.0	82.0	314.0	91.0	336.0	105.0	351.0	102.0	392.0	113.0	298.0	117.0	316.0	135.0	380.0	134.0	314.0	151.0	408.0	162.0
MIXTACBA72_I.tif	CBA	192.0	83.0	253.0	120.0	296.0	141.0	316.0	130.0	349.0	130.0	375.0	135.0	304.0	115.0	327.0	107.0	345.0	110.0	385.0	103.0	291.0	88.0	313.0	73.0	377.0	80.0	316.0	56.0	401.0	56.0
MIXTACBA73_D.tif	CBA	208.0	101.0	261.0	139.0	297.0	167.0	318.0	155.0	347.0	155.0	372.0	164.0	307.0	141.0	327.0	132.0	347.0	137.0	386.0	135.0	299.0	111.0	319.0	99.0	374.0	110.0	322.0	83.0	405.0	89.0
MIXTACBA73_I.tif	CBA	191.0	67.0	253.0	46.0	293.0	33.0	310.0	46.0	339.0	58.0	371.0	59.0	293.0	59.0	317.0	72.0	332.0	73.0	371.0	89.0	277.0	84.0	295.0	108.0	354.0	108.0	291.0	118.0	377.0	140.0
MIXTACBA74_.tif	CBA	209.0	109.0	267.0	84.0	306.0	69.0	328.0	81.0	357.0	89.0	380.0	88.0	312.0	95.0	331.0	105.0	346.0	104.0	391.0	120.0	298.0	120.0	315.0	139.0	370.0	141.0	313.0	151.0	392.0	166.0
MIXTACBA74_I.tif	CBA	218.0	112.0	283.0	137.0	325.0	155.0	346.0	141.0	374.0	134.0	401.0	135.0	326.0	131.0	348.0	115.0	366.0	118.0	408.0	105.0	314.0	103.0	332.0	86.0	390.0	82.0	332.0	71.0	420.0	50.0
MIXTACBA75_D.tif	CBA	179.0	97.0	236.0	128.0	275.0	151.0	295.0	142.0	326.0	139.0	354.0	144.0	283.0	128.0	302.0	118.0	320.0	121.0	361.0	117.0	271.0	99.0	291.0	83.0	348.0	91.0	291.0	68.0	377.0	67.0
MIXTACBA75_I.tif	CBA	208.0	127.0	264.0	147.0	311.0	164.0	326.0	149.0	356.0	142.0	384.0	145.0	311.0	138.0	328.0	122.0	349.0	124.0	390.0	110.0	293.0	111.0	313.0	93.0	372.0	89.0	313.0	78.0	402.0	54.0
MIXTACBA76_.tif	CBA	186.0	128.0	251.0	143.0	299.0	156.0	313.0	141.0	344.0	130.0	373.0	128.0	301.0	130.0	318.0	114.0	336.0	114.0	375.0	95.0	277.0	106.0	297.0	84.0	352.0	79.0	291.0	68.0	380.0	44.0
MIXTACBA76_I.tif	CBA	198.0	99.0	268.0	69.0	306.0	52.0	328.0	64.0	360.0	69.0	382.0	65.0	311.0	78.0	334.0	88.0	353.0	86.0	396.0	99.0	296.0	104.0	318.0	120.0	376.0	122.0	318.0	135.0	400.0	147.0
MIXTACBA77_D.tif	CBA	172.0	121.0	237.0	94.0	281.0	76.0	294.0	93.0	327.0	98.0	354.0	100.0	281.0	104.0	303.0	118.0	322.0	116.0	365.0	129.0	267.0	129.0	286.0	148.0	346.0	152.0	285.0	163.0	371.0	180.0
MIXTACBA77_I.tif	CBA	199.0	95.0	259.0	124.0	302.0	147.0	319.0	136.0	348.0	132.0	376.0	137.0	303.0	123.0	329.0	110.0	343.0	114.0	389.0	109.0	292.0	95.0	314.0	76.0	375.0	82.0	313.0	62.0	406.0	57.0
MIXTACBA78_D.tif	CBA	198.0	118.0	263.0	80.0	300.0	60.0	323.0	73.0	351.0	74.0	378.0	67.0	308.0	84.0	331.0	97.0	350.0	89.0	395.0	97.0	294.0	115.0	318.0	130.0	377.0	119.0	318.0	144.0	408.0	142.0
MIXTACBA78_I.tif	CBA	214.0	116.0	273.0	82.0	312.0	64.0	332.0	75.0	361.0	77.0	390.0	75.0	318.0	89.0	340.0	99.0	355.0	97.0	403.0	106.0	302.0	120.0	325.0	135.0	384.0	130.0	326.0	147.0	406.0	149.0
MIXTACBI01_D.tif	CBI	185.0	82.0	240.0	111.0	283.0	129.0	292.0	121.0	320.0	117.0	346.0	121.0	280.0	109.0	297.0	100.0	316.0	103.0	353.0	96.0	272.0	84.0	288.0	68.0	344.0	75.0	290.0	53.0	368.0	53.0
MIXTACBI01_I.tif	CBI	176.0	75.0	229.0	96.0	268.0	109.0	284.0	100.0	311.0	93.0	336.0	94.0	270.0	90.0	289.0	79.0	303.0	79.0	343.0	69.0	257.0	65.0	276.0	48.0	328.0	50.0	273.0	32.0	348.0	37.0
MIXTACBI02_D.tif	CBI	183.0	110.0	248.0	138.0	295.0	150.0	307.0	138.0	341.0	132.0	366.0	135.0	294.0	128.0	317.0	115.0	333.0	117.0	374.0	103.0	277.0	99.0	297.0	79.0	359.0	80.0	296.0	60.0	389.0	51.0
MIXTACBI02_I.tif	CBI	196.0	89.0	258.0	57.0	300.0	39.0	319.0	49.0	353.0	52.0	379.0	49.0	306.0	62.0	328.0	73.0	346.0	73.0	386.0	80.0	296.0	91.0	311.0	109.0	371.0	103.0	311.0	124.0	391.0	121.0
MIXTACBI03_D.tif	CBI	183.0	128.0	237.0	94.0	270.0	71.0	292.0	78.0	322.0	80.0	348.0	75.0	282.0	92.0	305.0	103.0	320.0	99.0	359.0	102.0	271.0	121.0	290.0	137.0	346.0	126.0	295.0	150.0	386.0	154.0
MIXTACBI03_I.tif	CBI	170.0	125.0	235.0	138.0	280.0	145.0	294.0	126.0	322.0	113.0	344.0	113.0	277.0	122.0	295.0	102.0	312.0	100.0	348.0	82.0	259.0	99.0	274.0	77.0	332.0	65.0	269.0	58.0	351.0	27.0
MIXTACBI04_D.tif	CBI	167.0	80.0	234.0	67.0	277.0	62.0	289.0	75.0	317.0	88.0	343.0	91.0	276.0	84.0	292.0	101.0	305.0	102.0	345.0	124.0	254.0	105.0	267.0	129.0	322.0	140.0	261.0	140.0	346.0	177.0
MIXTACBI04_I.tif	CBI	183.0	123.0	248.0	144.0	290.0	158.0	304.0	146.0	333.0	136.0	358.0	137.0	290.0	136.0	309.0	123.0	327.0	122.0	364.0	107.0	272.0	109.0	289.0	88.0	348.0	85.0	287.0	71.0	373.0	55.0
MIXTACBI05_D.tif	CBI	179.0	92.0	239.0	129.0	280.0	154.0	298.0	140.0	329.0	138.0	358.0	145.0	289.0	127.0	311.0	117.0	326.0	122.0	372.0	118.0	276.0	97.0	296.0	81.0	356.0	90.0	297.0	63.0	387.0	69.0
MIXTACBI05_I.tif	CBI	191.0	62.0	246.0	104.0	285.0	127.0	306.0	119.0	339.0	118.0	365.0	128.0	296.0	104.0	316.0	97.0	336.0	103.0	378.0	99.0	282.0	74.0	306.0	59.0	367.0	73.0	308.0	42.0	409.0	44.0
MIXTACBI06_D.tif	CBI	192.0	94.0	256.0	64.0	294.0	42.0	315.0	53.0	352.0	58.0	378.0	54.0	303.0	68.0	330.0	79.0	346.0	74.0	387.0	82.0	291.0	100.0	314.0	114.0	373.0	107.0	309.0	128.0	410.0	135.0
MIXTACBI06_I.tif	CBI	190.0	122.0	259.0	145.0	301.0	160.0	319.0	142.0	350.0	132.0	377.0	133.0	303.0	133.0	325.0	117.0	342.0	117.0	383.0	102.0	288.0	103.0	306.0	86.0	369.0	79.0	302.0	63.0	396.0	43.0
MIXTACBI07_D.tif	CBI	176.0	94.0	237.0	65.0	271.0	46.0	288.0	57.0	318.0	61.0	345.0	56.0	279.0	70.0	300.0	81.0	316.0	79.0	351.0	86.0	262.0	96.0	282.0	112.0	338.0	110.0	279.0	125.0	370.0	137.0
MIXTACBI07_I.tif	CBI	183.0	107.0	246.0	128.0	286.0	143.0	302.0	132.0	331.0	121.0	357.0	125.0	292.0	119.0	308.0	108.0	323.0	108.0	360.0	94.0	269.0	95.0	284.0	74.0	342.0	73.0	283.0	59.0	368.0	42.0
MIXTACBI08_D.tif	CBI	180.0	87.0	243.0	117.0	283.0	133.0	297.0	120.0	326.0	114.0	354.0	116.0	286.0	109.0	303.0	96.0	321.0	97.0	360.0	85.0	271.0	81.0	286.0	61.0	344.0	63.0	287.0	50.0	372.0	36.0
MIXTACBI08_I.tif	CBI	196.0	75.0	256.0	106.0	298.0	123.0	316.0	112.0	341.0	107.0	369.0	110.0	300.0	100.0	321.0	89.0	337.0	92.0	378.0	82.0	290.0	72.0	304.0	53.0	366.0	59.0	304.0	35.0	400.0	38.0
MIXTACBI09_D.tif	CBI	173.0	106.0	232.0	77.0	265.0	61.0	290.0	74.0	317.0	82.0	343.0	78.0	274.0	85.0	297.0	99.0	313.0	98.0	352.0	108.0	264.0	114.0	281.0	133.0	334.0	130.0	278.0	146.0	362.0	159.0
MIXTACBI09_I.tif	CBI	173.0	86.0	229.0	116.0	269.0	137.0	286.0	125.0	315.0	119.0	341.0	124.0	272.0	112.0	296.0	100.0	310.0	103.0	352.0	95.0	262.0	84.0	281.0	67.0	339.0	75.0	278.0	51.0	362.0	52.0
MIXTACBI10_D.tif	CBI	185.0	88.0	246.0	59.0	290.0	41.0	305.0	53.0	333.0	58.0	360.0	56.0	290.0	66.0	311.0	77.0	330.0	74.0	370.0	82.0	280.0	92.0	296.0	110.0	357.0	108.0	295.0	125.0	390.0	136.0
MIXTACBI10_I.tif	CBI	172.0	90.0	233.0	59.0	275.0	43.0	289.0	56.0	321.0	63.0	347.0	59.0	277.0	69.0	296.0	79.0	317.0	76.0	358.0	90.0	262.0	95.0	281.0	113.0	341.0	111.0	282.0	129.0	372.0	140.0
MIXTACBI11_D.tif	CBI	186.0	98.0	241.0	67.0	273.0	48.0	297.0	60.0	329.0	65.0	354.0	63.0	285.0	69.0	306.0	85.0	323.0	82.0	366.0	91.0	270.0	100.0	293.0	118.0	350.0	114.0	291.0	131.0	378.0	136.0
MIXTACBI11_I.tif	CBI	179.0	77.0	237.0	111.0	277.0	128.0	293.0	118.0	324.0	114.0	350.0	118.0	278.0	105.0	304.0	95.0	319.0	98.0	363.0	90.0	272.0	79.0	293.0	62.0	352.0	65.0	292.0	46.0	378.0	41.0
MIXTACBI12_D.tif	CBI	164.0	102.0	223.0	72.0	268.0	57.0	283.0	69.0	317.0	77.0	340.0	77.0	269.0	83.0	292.0	99.0	308.0	95.0	350.0	111.0	255.0	111.0	270.0	128.0	333.0	133.0	270.0	145.0	358.0	156.0
MIXTACBI12_I.tif	CBI	178.0	106.0	241.0	129.0	288.0	143.0	306.0	130.0	335.0	121.0	363.0	121.0	292.0	117.0	310.0	105.0	331.0	103.0	370.0	89.0	273.0	92.0	292.0	70.0	350.0	68.0	295.0	53.0	378.0	35.0
MIXTACBI13_D.tif	CBI	196.0	94.0	255.0	58.0	301.0	42.0	316.0	52.0	349.0	56.0	373.0	51.0	302.0	66.0	327.0	78.0	341.0	75.0	387.0	81.0	290.0	95.0	310.0	112.0	371.0	105.0	312.0	127.0	400.0	135.0
MIXTACBI13_I.tif	CBI	187.0	110.0	248.0	141.0	292.0	160.0	308.0	149.0	342.0	145.0	369.0	150.0	293.0	140.0	317.0	125.0	336.0	128.0	381.0	118.0	283.0	105.0	302.0	90.0	363.0	96.0	300.0	77.0	391.0	67.0
MIXTACBI14_D.tif	CBI	185.0	94.0	242.0	126.0	284.0	142.0	298.0	132.0	333.0	126.0	361.0	131.0	288.0	118.0	310.0	106.0	330.0	109.0	373.0	102.0	278.0	91.0	296.0	72.0	356.0	77.0	296.0	57.0	397.0	45.0
MIXTACBI14_I.tif	CBI	192.0	114.0	248.0	142.0	291.0	157.0	308.0	146.0	336.0	137.0	369.0	140.0	296.0	132.0	314.0	120.0	332.0	120.0	374.0	109.0	281.0	106.0	299.0	87.0	359.0	88.0	295.0	71.0	383.0	63.0
MIXTACBI15_D.tif	CBI	177.0	74.0	241.0	56.0	279.0	46.0	298.0	59.0	325.0	69.0	349.0	69.0	281.0	68.0	299.0	84.0	315.0	84.0	356.0	99.0	266.0	94.0	281.0	113.0	338.0	119.0	278.0	128.0	357.0	143.0
MIXTACBI15_I.tif	CBI	188.0	135.0	252.0	160.0	294.0	172.0	308.0	159.0	334.0	151.0	361.0	149.0	290.0	148.0	311.0	136.0	327.0	134.0	366.0	120.0	276.0	126.0	293.0	105.0	350.0	100.0	289.0	91.0	376.0	77.0
MIXTACBI16_D.tif	CBI	196.0	77.0	258.0	47.0	300.0	31.0	317.0	43.0	348.0	50.0	367.0	47.0	304.0	52.0	327.0	69.0	340.0	67.0	382.0	78.0	290.0	82.0	305.0	101.0	363.0	99.0	304.0	116.0	392.0	123.0
MIXTACBI16_I.tif	CBI	197.0	127.0	255.0	83.0	292.0	61.0	312.0	68.0	339.0	70.0	360.0	62.0	300.0	83.0	327.0	89.0	337.0	87.0	381.0	87.0	292.0	115.0	312.0	127.0	367.0	113.0	314.0	140.0	405.0	130.0
MIXTACBI17_D.tif	CBI	194.0	78.0	255.0	48.0	296.0	35.0	313.0	44.0	344.0	51.0	367.0	50.0	298.0	55.0	321.0	68.0	338.0	66.0	379.0	77.0	284.0	84.0	303.0	101.0	361.0	98.0	302.0	114.0	384.0	125.0
MIXTACBI17_I.tif	CBI	182.0	120.0	245.0	144.0	288.0	158.0	305.0	147.0	336.0	138.0	358.0	140.0	288.0	135.0	310.0	123.0	327.0	123.0	368.0	109.0	273.0	108.0	292.0	89.0	352.0	90.0	291.0	74.0	373.0	62.0
MIXTACBI18_D.tif	CBI	168.0	127.0	234.0	142.0	279.0	150.0	290.0	138.0	322.0	124.0	359.0	123.0	277.0	128.0	297.0	112.0	314.0	111.0	344.0	96.0	257.0	104.0	271.0	82.0	327.0	73.0	269.0	68.0	349.0	60.0
MIXTACBI18_I.tif	CBI	187.0	103.0	247.0	133.0	289.0	150.0	304.0	142.0	338.0	136.0	359.0	140.0	291.0	129.0	313.0	117.0	329.0	119.0	368.0	110.0	278.0	102.0	296.0	85.0	354.0	88.0	294.0	68.0	380.0	64.0
MIXTACBI19_D.tif	CBI	189.0	80.0	252.0	120.0	291.0	139.0	308.0	129.0	337.0	127.0	361.0	133.0	296.0	117.0	318.0	108.0	333.0	111.0	376.0	107.0	283.0	88.0	305.0	72.0	364.0	82.0	307.0	55.0	398.0	57.0
MIXTACBI19_I.tif	CBI	194.0	101.0	258.0	64.0	298.0	47.0	314.0	55.0	342.0	58.0	369.0	55.0	301.0	68.0	322.0	78.0	339.0	76.0	380.0	83.0	290.0	95.0	308.0	114.0	366.0	104.0	311.0	127.0	389.0	123.0
MIXTACBI20_D.tif	CBI	173.0	107.0	231.0	71.0	267.0	52.0	286.0	62.0	316.0	67.0	341.0	62.0	272.0	75.0	293.0	86.0	310.0	83.0	352.0	88.0	260.0	105.0	280.0	122.0	338.0	110.0	280.0	134.0	365.0	132.0
MIXTACBI20_I.tif	CBI	193.0	139.0	262.0	155.0	305.0	162.0	318.0	148.0	346.0	137.0	369.0	137.0	301.0	138.0	319.0	125.0	335.0	124.0	374.0	105.0	279.0	115.0	295.0	95.0	352.0	87.0	293.0	80.0	375.0	57.0
MIXTACBI21_D.tif	CBI	188.0	82.0	248.0	54.0	293.0	40.0	309.0	49.0	342.0	58.0	370.0	51.0	296.0	61.0	319.0	73.0	336.0	71.0	376.0	83.0	282.0	89.0	301.0	107.0	364.0	103.0	299.0	119.0	387.0	130.0
MIXTACBI21_I.tif	CBI	174.0	115.0	243.0	143.0	286.0	155.0	303.0	140.0	333.0	132.0	363.0	134.0	290.0	130.0	310.0	117.0	326.0	116.0	365.0	100.0	269.0	103.0	291.0	84.0	348.0	81.0	287.0	70.0	367.0	63.0
MIXTACBI22_D.tif	CBI	178.0	100.0	239.0	130.0	285.0	141.0	300.0	130.0	330.0	124.0	354.0	127.0	285.0	121.0	306.0	108.0	323.0	110.0	363.0	94.0	269.0	93.0	287.0	76.0	348.0	77.0	286.0	63.0	367.0	51.0
MIXTACBI22_I.tif	CBI	224.0	119.0	277.0	136.0	326.0	146.0	339.0	132.0	369.0	127.0	395.0	126.0	322.0	122.0	342.0	112.0	360.0	112.0	398.0	95.0	307.0	105.0	324.0	84.0	380.0	78.0	322.0	70.0	403.0	49.0
MIXTACBI23_D.tif	CBI	180.0	84.0	244.0	56.0	285.0	39.0	299.0	52.0	329.0	59.0	357.0	55.0	287.0	63.0	306.0	76.0	324.0	73.0	367.0	86.0	273.0	89.0	291.0	109.0	350.0	107.0	291.0	123.0	365.0	122.0
MIXTACBI23_I.tif	CBI	153.0	65.0	204.0	110.0	235.0	135.0	258.0	130.0	292.0	132.0	315.0	142.0	250.0	114.0	271.0	108.0	288.0	115.0	330.0	115.0	240.0	84.0	265.0	71.0	323.0	89.0	266.0	57.0	355.0	69.0
MIXTACBI24_D.tif	CBI	176.0	109.0	245.0	135.0	289.0	145.0	301.0	130.0	322.0	124.0	348.0	130.0	286.0	120.0	304.0	108.0	319.0	110.0	360.0	99.0	270.0	94.0	286.0	73.0	346.0	78.0	284.0	58.0	368.0	56.0
MIXTACBI24_I.tif	CBI	119.0	129.0	189.0	147.0	234.0	154.0	245.0	139.0	270.0	127.0	299.0	124.0	230.0	129.0	248.0	115.0	264.0	114.0	302.0	95.0	209.0	107.0	227.0	84.0	285.0	75.0	220.0	70.0	306.0	41.0
MIXTACBI25_D.tif	CBI	165.0	112.0	226.0	137.0	268.0	149.0	283.0	135.0	309.0	128.0	336.0	129.0	268.0	127.0	288.0	114.0	304.0	113.0	342.0	98.0	252.0	98.0	269.0	78.0	328.0	78.0	269.0	65.0	351.0	47.0
MIXTACBI25_I.tif	CBI	174.0	104.0	227.0	69.0	268.0	48.0	284.0	56.0	312.0	60.0	339.0	55.0	272.0	72.0	290.0	80.0	307.0	78.0	353.0	81.0	261.0	100.0	281.0	116.0	338.0	106.0	278.0	129.0	370.0	129.0
MIXTACBI26_D.tif	CBI	177.0	90.0	240.0	64.0	280.0	51.0	302.0	66.0	333.0	75.0	357.0	74.0	288.0	76.0	309.0	91.0	326.0	89.0	365.0	105.0	271.0	102.0	287.0	122.0	344.0	127.0	283.0	136.0	370.0	156.0
MIXTACBI26_I.tif	CBI	162.0	120.0	220.0	79.0	262.0	60.0	281.0	69.0	315.0	72.0	339.0	63.0	270.0	81.0	292.0	90.0	311.0	87.0	353.0	93.0	259.0	112.0	279.0	128.0	338.0	119.0	278.0	142.0	366.0	137.0
MIXTACBI27_D.tif	CBI	196.0	108.0	252.0	73.0	294.0	55.0	314.0	64.0	341.0	70.0	368.0	65.0	302.0	78.0	324.0	90.0	338.0	85.0	377.0	94.0	287.0	103.0	308.0	120.0	362.0	116.0	305.0	134.0	385.0	136.0
MIXTACBI27_I.tif	CBI	187.0	101.0	241.0	65.0	283.0	47.0	299.0	54.0	329.0	57.0	354.0	50.0	289.0	67.0	311.0	76.0	327.0	73.0	368.0	76.0	276.0	95.0	298.0	112.0	353.0	102.0	297.0	123.0	379.0	123.0
MIXTACBI28_D.tif	CBI	207.0	76.0	267.0	55.0	298.0	38.0	316.0	54.0	346.0	65.0	372.0	65.0	299.0	64.0	318.0	80.0	336.0	80.0	375.0	98.0	284.0	92.0	299.0	112.0	352.0	115.0	294.0	125.0	380.0	143.0
MIXTACBI28_I.tif	CBI	146.0	134.0	204.0	168.0	244.0	188.0	259.0	177.0	289.0	173.0	316.0	178.0	246.0	164.0	267.0	156.0	284.0	156.0	326.0	148.0	234.0	134.0	255.0	119.0	307.0	127.0	252.0	105.0	340.0	96.0
MIXTACBI29_D.tif	CBI	184.0	100.0	241.0	70.0	282.0	54.0	304.0	66.0	334.0	73.0	357.0	68.0	290.0	77.0	310.0	91.0	329.0	89.0	368.0	99.0	275.0	105.0	295.0	123.0	350.0	122.0	290.0	136.0	373.0	146.0
MIXTACBI29_I.tif	CBI	151.0	116.0	209.0	79.0	253.0	58.0	267.0	67.0	299.0	68.0	324.0	63.0	257.0	80.0	280.0	89.0	294.0	84.0	335.0	91.0	246.0	109.0	267.0	125.0	325.0	117.0	265.0	141.0	355.0	138.0
MIXTACBI30_D.tif	CBI	179.0	137.0	232.0	90.0	267.0	66.0	288.0	71.0	320.0	69.0	344.0	59.0	278.0	85.0	301.0	91.0	316.0	85.0	360.0	86.0	273.0	117.0	294.0	130.0	350.0	112.0	294.0	144.0	380.0	129.0
MIXTACBI30_I.tif	CBI	192.0	130.0	260.0	153.0	303.0	163.0	316.0	149.0	349.0	138.0	374.0	139.0	304.0	138.0	323.0	124.0	339.0	122.0	383.0	108.0	285.0	111.0	301.0	92.0	365.0	87.0	299.0	72.0	383.0	56.0
MIXTACBI31_D.tif	CBI	190.0	115.0	244.0	80.0	282.0	58.0	301.0	67.0	333.0	69.0	359.0	62.0	290.0	81.0	313.0	91.0	330.0	86.0	372.0	90.0	280.0	110.0	301.0	126.0	357.0	114.0	300.0	137.0	389.0	138.0
MIXTACBI31_I.tif	CBI	169.0	107.0	231.0	131.0	276.0	143.0	291.0	129.0	320.0	117.0	348.0	119.0	278.0	119.0	296.0	104.0	314.0	104.0	354.0	90.0	260.0	91.0	275.0	72.0	336.0	69.0	275.0	56.0	355.0	45.0
MIXTACBI32_D.tif	CBI	193.0	104.0	258.0	80.0	296.0	65.0	315.0	78.0	345.0	82.0	372.0	80.0	304.0	86.0	323.0	99.0	337.0	99.0	381.0	112.0	289.0	111.0	304.0	131.0	360.0	129.0	298.0	143.0	381.0	152.0
MIXTACBI32_I.tif	CBI	187.0	151.0	252.0	164.0	295.0	172.0	311.0	154.0	340.0	142.0	363.0	140.0	295.0	145.0	314.0	131.0	329.0	130.0	366.0	108.0	278.0	123.0	288.0	103.0	347.0	93.0	285.0	89.0	368.0	60.0
MIXTACBI33_D.tif	CBI	189.0	100.0	248.0	66.0	288.0	47.0	304.0	57.0	336.0	64.0	363.0	59.0	292.0	69.0	316.0	81.0	332.0	78.0	373.0	88.0	279.0	100.0	300.0	115.0	357.0	111.0	300.0	130.0	381.0	134.0
MIXTACBI33_I.tif	CBI	181.0	75.0	236.0	106.0	281.0	127.0	294.0	115.0	324.0	112.0	352.0	117.0	282.0	102.0	305.0	92.0	320.0	97.0	364.0	88.0	271.0	73.0	294.0	60.0	352.0	65.0	291.0	43.0	374.0	39.0
MIXTACBI34_D.tif	CBI	161.0	87.0	219.0	63.0	262.0	49.0	276.0	59.0	307.0	69.0	332.0	67.0	262.0	72.0	283.0	84.0	301.0	84.0	341.0	96.0	250.0	98.0	266.0	118.0	324.0	117.0	266.0	130.0	346.0	142.0
MIXTACBI34_I.tif	CBI	186.0	104.0	245.0	123.0	293.0	136.0	305.0	121.0	336.0	113.0	359.0	112.0	291.0	111.0	310.0	97.0	328.0	97.0	365.0	81.0	274.0	84.0	290.0	65.0	346.0	60.0	286.0	53.0	364.0	37.0
MIXTACBI35_D.tif	CBI	185.0	127.0	241.0	86.0	281.0	64.0	297.0	71.0	329.0	70.0	352.0	63.0	288.0	85.0	309.0	92.0	326.0	87.0	367.0	88.0	279.0	116.0	300.0	129.0	357.0	114.0	300.0	143.0	390.0	133.0
MIXTACBI35_I.tif	CBI	173.0	115.0	237.0	142.0	283.0	158.0	297.0	145.0	326.0	140.0	352.0	143.0	285.0	134.0	303.0	123.0	318.0	124.0	363.0	113.0	270.0	107.0	285.0	88.0	347.0	89.0	286.0	74.0	379.0	60.0
MIXTACBI36_D.tif	CBI	157.0	138.0	220.0	151.0	267.0	153.0	277.0	138.0	301.0	127.0	329.0	125.0	259.0	133.0	276.0	116.0	293.0	114.0	332.0	93.0	241.0	109.0	253.0	87.0	309.0	77.0	247.0	73.0	326.0	43.0
MIXTACBI36_I.tif	CBI	156.0	90.0	212.0	112.0	259.0	125.0	271.0	113.0	298.0	105.0	325.0	108.0	256.0	105.0	276.0	90.0	291.0	92.0	332.0	77.0	244.0	77.0	257.0	58.0	315.0	57.0	254.0	42.0	338.0	32.0
MIXTACBI37_D.tif	CBI	189.0	87.0	252.0	67.0	301.0	54.0	315.0	68.0	345.0	77.0	369.0	77.0	300.0	77.0	318.0	91.0	337.0	90.0	375.0	107.0	284.0	101.0	300.0	123.0	357.0	126.0	297.0	137.0	384.0	157.0
MIXTACBI37_I.tif	CBI	198.0	126.0	265.0	141.0	313.0	152.0	324.0	137.0	354.0	126.0	377.0	126.0	309.0	128.0	328.0	114.0	344.0	114.0	385.0	97.0	292.0	105.0	310.0	84.0	365.0	77.0	306.0	64.0	389.0	45.0
MIXTACBI38_D.tif	CBI	189.0	131.0	243.0	88.0	282.0	63.0	299.0	72.0	333.0	70.0	354.0	64.0	289.0	88.0	312.0	94.0	330.0	90.0	372.0	92.0	281.0	119.0	301.0	130.0	362.0	116.0	301.0	146.0	393.0	137.0
MIXTACBI38_I.tif	CBI	191.0	101.0	254.0	135.0	296.0	151.0	315.0	138.0	348.0	132.0	372.0	136.0	299.0	127.0	322.0	112.0	339.0	115.0	382.0	106.0	287.0	98.0	304.0	81.0	365.0	83.0	304.0	67.0	387.0	63.0
MIXTACBI39_D.tif	CBI	187.0	105.0	243.0	71.0	282.0	52.0	301.0	61.0	332.0	65.0	357.0	61.0	292.0	76.0	313.0	85.0	326.0	84.0	372.0	91.0	279.0	100.0	296.0	120.0	353.0	115.0	294.0	135.0	379.0	132.0
MIXTACBI39_I.tif	CBI	183.0	111.0	243.0	136.0	285.0	152.0	305.0	138.0	334.0	132.0	361.0	134.0	290.0	127.0	311.0	114.0	328.0	116.0	370.0	103.0	276.0	100.0	292.0	81.0	354.0	81.0	290.0	67.0	377.0	56.0
MIXTACBI40_D.tif	CBI	192.0	71.0	254.0	44.0	297.0	31.0	312.0	43.0	349.0	51.0	373.0	50.0	300.0	54.0	317.0	68.0	342.0	67.0	380.0	81.0	286.0	80.0	302.0	100.0	364.0	100.0	302.0	113.0	381.0	122.0
MIXTACBI40_I.tif	CBI	186.0	111.0	246.0	143.0	293.0	157.0	309.0	146.0	346.0	146.0	369.0	146.0	295.0	136.0	319.0	123.0	338.0	127.0	378.0	115.0	284.0	106.0	301.0	86.0	362.0	92.0	297.0	73.0	386.0	67.0
MIXTACBI41_D.tif	CBI	182.0	111.0	244.0	132.0	284.0	147.0	298.0	133.0	327.0	127.0	353.0	131.0	284.0	125.0	305.0	112.0	320.0	115.0	358.0	103.0	269.0	99.0	287.0	79.0	344.0	82.0	286.0	66.0	370.0	53.0
MIXTACBI41_I.tif	CBI	182.0	78.0	238.0	112.0	281.0	132.0	293.0	121.0	323.0	120.0	348.0	125.0	281.0	109.0	303.0	103.0	319.0	103.0	360.0	101.0	272.0	83.0	294.0	68.0	346.0	78.0	290.0	54.0	366.0	59.0
MIXTACBI42_I.tif	CBI	163.0	113.0	228.0	139.0	271.0	154.0	290.0	142.0	319.0	135.0	344.0	138.0	272.0	131.0	296.0	118.0	311.0	120.0	354.0	108.0	259.0	103.0	277.0	85.0	334.0	88.0	274.0	72.0	357.0	63.0
MIXTACBI43_D.tif	CBI	196.0	93.0	250.0	62.0	287.0	43.0	305.0	52.0	341.0	55.0	362.0	48.0	294.0	65.0	317.0	75.0	334.0	72.0	377.0	80.0	285.0	93.0	300.0	109.0	363.0	103.0	301.0	123.0	387.0	125.0
MIXTACBI43_I.tif	CBI	181.0	118.0	237.0	143.0	283.0	152.0	296.0	140.0	327.0	131.0	354.0	132.0	283.0	128.0	303.0	116.0	319.0	115.0	360.0	101.0	265.0	104.0	281.0	83.0	341.0	80.0	279.0	68.0	365.0	53.0
MIXTACBI44_D.tif	CBI	191.0	133.0	241.0	97.0	281.0	75.0	294.0	84.0	329.0	83.0	348.0	78.0	285.0	96.0	308.0	104.0	322.0	99.0	362.0	102.0	277.0	127.0	298.0	141.0	354.0	126.0	300.0	154.0	378.0	146.0
MIXTACBI44_I.tif	CBI	199.0	102.0	252.0	70.0	290.0	52.0	307.0	59.0	337.0	65.0	362.0	59.0	297.0	73.0	318.0	83.0	332.0	79.0	375.0	86.0	286.0	102.0	305.0	116.0	362.0	108.0	306.0	130.0	390.0	131.0
MIXTACBI45_D.tif	CBI	190.0	126.0	244.0	86.0	278.0	63.0	299.0	71.0	330.0	71.0	354.0	63.0	291.0	85.0	312.0	94.0	328.0	87.0	370.0	91.0	282.0	114.0	304.0	126.0	360.0	114.0	301.0	145.0	393.0	135.0
MIXTACBI45_I.tif	CBI	218.0	114.0	282.0	139.0	329.0	150.0	342.0	137.0	371.0	126.0	394.0	128.0	324.0	126.0	348.0	110.0	365.0	111.0	403.0	96.0	310.0	100.0	328.0	78.0	386.0	78.0	321.0	66.0	410.0	49.0
MIXTACBI46_D.tif	CBI	166.0	77.0	228.0	51.0	270.0	39.0	286.0	52.0	317.0	60.0	344.0	58.0	272.0	63.0	293.0	76.0	311.0	74.0	354.0	89.0	258.0	88.0	274.0	108.0	336.0	111.0	274.0	122.0	366.0	140.0
MIXTACBI46_I.tif	CBI	185.0	118.0	241.0	79.0	285.0	61.0	298.0	70.0	332.0	71.0	357.0	65.0	289.0	83.0	312.0	92.0	326.0	88.0	371.0	92.0	276.0	112.0	300.0	127.0	356.0	117.0	300.0	140.0	399.0	144.0
MIXTACBI47_D.tif	CBI	182.0	114.0	239.0	80.0	277.0	62.0	295.0	72.0	327.0	80.0	354.0	74.0	281.0	86.0	302.0	98.0	319.0	95.0	363.0	103.0	271.0	116.0	290.0	134.0	345.0	127.0	286.0	148.0	375.0	155.0
MIXTACBI47_I.tif	CBI	184.0	130.0	236.0	94.0	279.0	72.0	294.0	79.0	324.0	78.0	351.0	71.0	282.0	92.0	305.0	101.0	321.0	97.0	364.0	99.0	274.0	122.0	293.0	137.0	351.0	126.0	296.0	151.0	389.0	147.0
MIXTACBI48_D.tif	CBI	234.0	125.0	287.0	85.0	329.0	61.0	344.0	66.0	376.0	66.0	402.0	59.0	335.0	83.0	360.0	90.0	377.0	83.0	418.0	87.0	329.0	113.0	349.0	129.0	408.0	114.0	348.0	141.0	442.0	138.0
MIXTACBI48_I.tif	CBI	201.0	116.0	259.0	139.0	309.0	150.0	321.0	140.0	350.0	131.0	378.0	134.0	304.0	128.0	327.0	113.0	346.0	114.0	387.0	101.0	289.0	101.0	307.0	79.0	369.0	79.0	304.0	65.0	391.0	51.0
MIXTACBI49_D.tif	CBI	152.0	84.0	214.0	53.0	252.0	35.0	270.0	47.0	300.0	52.0	326.0	48.0	258.0	58.0	279.0	70.0	294.0	68.0	336.0	77.0	248.0	88.0	264.0	104.0	323.0	100.0	263.0	117.0	349.0	125.0
MIXTACBI50_D.tif	CBI	184.0	93.0	243.0	61.0	292.0	42.0	306.0	54.0	333.0	57.0	358.0	52.0	290.0	66.0	311.0	78.0	327.0	74.0	368.0	82.0	280.0	95.0	300.0	111.0	355.0	104.0	296.0	122.0	388.0	129.0
MIXTACBI50_I.tif	CBI	195.0	91.0	254.0	64.0	300.0	57.0	315.0	67.0	342.0	75.0	369.0	74.0	301.0	76.0	319.0	91.0	336.0	90.0	376.0	103.0	286.0	103.0	300.0	121.0	359.0	122.0	298.0	134.0	387.0	153.0
MIXTACBI51_D.tif	CBI	210.0	94.0	268.0	63.0	311.0	45.0	332.0	56.0	363.0	59.0	387.0	55.0	319.0	68.0	339.0	80.0	355.0	78.0	398.0	85.0	307.0	99.0	321.0	114.0	382.0	109.0	320.0	128.0	415.0	141.0
MIXTACBI51_I.tif	CBI	208.0	120.0	275.0	143.0	323.0	155.0	338.0	139.0	369.0	131.0	391.0	131.0	322.0	131.0	343.0	117.0	361.0	116.0	399.0	101.0	305.0	104.0	318.0	82.0	379.0	79.0	317.0	71.0	404.0	47.0
MIXTACBI52_D.tif	CBI	177.0	102.0	237.0	128.0	284.0	140.0	295.0	131.0	325.0	124.0	352.0	126.0	282.0	119.0	300.0	108.0	319.0	108.0	357.0	98.0	268.0	92.0	285.0	74.0	339.0	75.0	282.0	62.0	366.0	50.0
MIXTACBI52_I.tif	CBI	197.0	100.0	252.0	126.0	295.0	141.0	308.0	133.0	340.0	127.0	364.0	130.0	297.0	119.0	317.0	108.0	333.0	111.0	371.0	102.0	284.0	94.0	302.0	76.0	355.0	80.0	302.0	65.0	381.0	58.0
MIXTACBI53_D.tif	CBI	174.0	72.0	229.0	107.0	269.0	127.0	282.0	120.0	312.0	117.0	338.0	125.0	273.0	105.0	296.0	98.0	310.0	102.0	352.0	98.0	261.0	79.0	283.0	63.0	340.0	73.0	284.0	50.0	361.0	57.0
MIXTACBI53_I.tif	CBI	179.0	107.0	236.0	75.0	276.0	57.0	287.0	62.0	320.0	64.0	345.0	59.0	279.0	75.0	302.0	83.0	319.0	81.0	358.0	85.0	267.0	102.0	287.0	118.0	343.0	110.0	290.0	129.0	364.0	127.0
MIXTACBI54_D.tif	CBI	180.0	123.0	235.0	82.0	270.0	58.0	293.0	69.0	326.0	69.0	347.0	61.0	283.0	81.0	307.0	89.0	322.0	86.0	362.0	90.0	271.0	111.0	294.0	126.0	349.0	113.0	294.0	139.0	375.0	134.0
MIXTACBI54_I.tif	CBI	179.0	90.0	243.0	119.0	283.0	140.0	302.0	126.0	335.0	122.0	359.0	124.0	290.0	113.0	312.0	103.0	329.0	105.0	370.0	93.0	275.0	85.0	293.0	67.0	351.0	72.0	292.0	55.0	380.0	46.0
MIXTACBI55_D.tif	CBI	188.0	99.0	247.0	67.0	283.0	48.0	303.0	58.0	333.0	61.0	361.0	54.0	293.0	70.0	314.0	80.0	331.0	78.0	373.0	84.0	281.0	97.0	301.0	112.0	361.0	107.0	301.0	127.0	381.0	126.0
MIXTACBI55_I.tif	CBI	177.0	102.0	240.0	126.0	283.0	140.0	296.0	126.0	327.0	118.0	358.0	120.0	284.0	116.0	304.0	104.0	322.0	104.0	363.0	90.0	266.0	91.0	286.0	73.0	348.0	70.0	283.0	60.0	369.0	45.0
MIXTACBI56_D.tif	CBI	213.0	140.0	267.0	96.0	299.0	69.0	325.0	79.0	353.0	79.0	381.0	70.0	312.0	95.0	334.0	102.0	349.0	97.0	397.0	98.0	304.0	125.0	327.0	137.0	382.0	124.0	328.0	153.0	406.0	142.0
MIXTACBI56_I.tif	CBI	200.0	113.0	259.0	143.0	301.0	166.0	319.0	150.0	352.0	147.0	377.0	153.0	306.0	140.0	330.0	130.0	346.0	131.0	391.0	122.0	295.0	110.0	315.0	92.0	371.0	98.0	312.0	78.0	393.0	75.0
MIXTACBI57_D.tif	CBI	188.0	86.0	248.0	117.0	292.0	133.0	309.0	122.0	337.0	116.0	362.0	120.0	296.0	110.0	315.0	98.0	332.0	99.0	374.0	90.0	283.0	81.0	301.0	63.0	360.0	69.0	299.0	51.0	382.0	46.0
MIXTACBI57_I.tif	CBI	179.0	117.0	233.0	77.0	267.0	56.0	285.0	62.0	320.0	65.0	345.0	57.0	277.0	76.0	300.0	84.0	315.0	82.0	361.0	84.0	271.0	107.0	291.0	120.0	351.0	108.0	292.0	135.0	377.0	128.0
MIXTACBI58_D.tif	CBI	198.0	91.0	255.0	124.0	299.0	145.0	315.0	133.0	344.0	129.0	371.0	134.0	301.0	120.0	325.0	110.0	340.0	113.0	380.0	107.0	291.0	93.0	309.0	74.0	369.0	84.0	312.0	62.0	401.0	60.0
MIXTACBI58_I.tif	CBI	193.0	98.0	254.0	128.0	295.0	145.0	313.0	129.0	341.0	125.0	366.0	128.0	302.0	120.0	323.0	107.0	344.0	109.0	376.0	97.0	285.0	92.0	305.0	74.0	363.0	78.0	304.0	63.0	380.0	57.0
MIXTACBI59_D.tif	CBI	179.0	79.0	235.0	110.0	278.0	128.0	294.0	115.0	321.0	111.0	341.0	114.0	279.0	104.0	301.0	94.0	313.0	95.0	356.0	87.0	266.0	75.0	282.0	60.0	339.0	65.0	284.0	45.0	363.0	38.0
MIXTACBI59_I.tif	CBI	205.0	73.0	258.0	106.0	300.0	127.0	314.0	116.0	341.0	113.0	363.0	118.0	300.0	104.0	320.0	95.0	335.0	95.0	378.0	90.0	289.0	76.0	309.0	58.0	363.0	68.0	312.0	47.0	391.0	49.0
MIXTACBI60_D.tif	CBI	192.0	107.0	257.0	86.0	295.0	76.0	315.0	93.0	347.0	104.0	369.0	104.0	301.0	102.0	321.0	118.0	337.0	119.0	374.0	134.0	281.0	127.0	295.0	148.0	359.0	155.0	292.0	160.0	380.0	188.0
MIXTACBI60_I.tif	CBI	179.0	122.0	239.0	144.0	284.0	157.0	299.0	143.0	331.0	135.0	357.0	137.0	285.0	133.0	306.0	117.0	325.0	119.0	362.0	104.0	270.0	106.0	286.0	85.0	348.0	84.0	282.0	72.0	368.0	59.0
MIXTACBI61_D.tif	CBI	191.0	123.0	257.0	155.0	298.0	173.0	317.0	159.0	348.0	151.0	376.0	156.0	303.0	148.0	329.0	136.0	348.0	135.0	382.0	125.0	288.0	117.0	307.0	100.0	368.0	103.0	306.0	87.0	387.0	79.0
MIXTACBI61_I.tif	CBI	166.0	107.0	231.0	75.0	273.0	59.0	292.0	73.0	324.0	79.0	351.0	77.0	280.0	84.0	301.0	98.0	316.0	96.0	358.0	107.0	262.0	113.0	281.0	131.0	339.0	128.0	279.0	146.0	372.0	156.0
MIXTACBI62_D.tif	CBI	192.0	105.0	247.0	130.0	290.0	150.0	303.0	136.0	334.0	131.0	356.0	135.0	288.0	123.0	312.0	112.0	330.0	116.0	370.0	104.0	277.0	95.0	296.0	79.0	355.0	83.0	298.0	62.0	376.0	60.0
MIXTACBI62_I.tif	CBI	193.0	101.0	252.0	127.0	297.0	141.0	311.0	131.0	342.0	123.0	364.0	125.0	296.0	121.0	317.0	106.0	335.0	107.0	374.0	95.0	283.0	93.0	300.0	73.0	360.0	72.0	297.0	60.0	379.0	52.0
MIXTACBI63_D.tif	CBI	191.0	98.0	253.0	71.0	289.0	55.0	310.0	70.0	338.0	80.0	362.0	78.0	294.0	82.0	317.0	92.0	331.0	92.0	371.0	106.0	278.0	106.0	298.0	124.0	355.0	127.0	293.0	136.0	369.0	145.0
MIXTACBI63_I.tif	CBI	199.0	85.0	261.0	55.0	297.0	37.0	313.0	50.0	346.0	56.0	369.0	54.0	307.0	62.0	325.0	74.0	338.0	75.0	381.0	82.0	291.0	89.0	307.0	106.0	365.0	105.0	305.0	119.0	383.0	123.0
MIXTACBI64_D.tif	CBI	181.0	110.0	237.0	76.0	272.0	52.0	295.0	63.0	324.0	65.0	348.0	59.0	284.0	74.0	304.0	85.0	322.0	80.0	364.0	87.0	274.0	105.0	294.0	119.0	353.0	109.0	293.0	132.0	379.0	131.0
MIXTACBI64_I.tif	CBI	196.0	100.0	260.0	130.0	300.0	148.0	318.0	136.0	348.0	133.0	373.0	137.0	306.0	126.0	325.0	113.0	342.0	116.0	384.0	111.0	292.0	98.0	313.0	80.0	370.0	86.0	313.0	66.0	395.0	58.0
MIXTACBI65_D.tif	CBI	202.0	131.0	254.0	95.0	286.0	70.0	306.0	78.0	335.0	78.0	360.0	71.0	299.0	92.0	321.0	100.0	334.0	94.0	377.0	95.0	292.0	122.0	309.0	135.0	365.0	119.0	313.0	148.0	396.0	141.0
MIXTACBI65_I.tif	CBI	215.0	99.0	274.0	73.0	313.0	53.0	330.0	66.0	356.0	72.0	380.0	69.0	321.0	79.0	341.0	89.0	351.0	89.0	394.0	95.0	306.0	105.0	323.0	122.0	375.0	120.0	323.0	130.0	396.0	138.0
MIXTACBI66_D.tif	CBI	192.0	135.0	244.0	93.0	277.0	68.0	296.0	77.0	327.0	75.0	349.0	66.0	290.0	89.0	312.0	97.0	323.0	89.0	368.0	92.0	283.0	116.0	305.0	129.0	357.0	114.0	306.0	144.0	388.0	132.0
MIXTACBI66_I.tif	CBI	177.0	78.0	239.0	109.0	276.0	131.0	294.0	121.0	323.0	116.0	345.0	122.0	282.0	108.0	305.0	99.0	317.0	100.0	356.0	94.0	270.0	78.0	290.0	63.0	347.0	71.0	290.0	50.0	377.0	47.0
MIXTACBI67_D.tif	CBI	182.0	110.0	241.0	131.0	283.0	147.0	295.0	132.0	321.0	124.0	349.0	128.0	283.0	122.0	298.0	109.0	313.0	109.0	355.0	98.0	267.0	95.0	280.0	78.0	338.0	77.0	279.0	66.0	359.0	53.0
MIXTACBI67_I.tif	CBI	175.0	98.0	232.0	123.0	269.0	140.0	288.0	127.0	315.0	120.0	342.0	123.0	273.0	116.0	294.0	105.0	309.0	106.0	347.0	95.0	261.0	90.0	277.0	72.0	336.0	75.0	275.0	61.0	368.0	55.0
MIXTACBI68_D.tif	CBI	194.0	87.0	255.0	124.0	295.0	140.0	309.0	127.0	340.0	121.0	364.0	124.0	300.0	113.0	320.0	104.0	335.0	105.0	378.0	96.0	286.0	84.0	306.0	66.0	363.0	74.0	306.0	53.0	385.0	53.0
MIXTACBI68_I.tif	CBI	166.0	120.0	218.0	82.0	256.0	58.0	273.0	66.0	306.0	69.0	327.0	61.0	263.0	79.0	284.0	89.0	302.0	84.0	344.0	88.0	255.0	111.0	277.0	124.0	329.0	113.0	277.0	139.0	357.0	129.0
MIXTACBI69_D.tif	CBI	199.0	83.0	259.0	114.0	307.0	133.0	325.0	122.0	356.0	118.0	382.0	123.0	309.0	110.0	336.0	99.0	348.0	100.0	391.0	91.0	297.0	82.0	318.0	64.0	378.0	69.0	320.0	50.0	405.0	47.0
MIXTACBI69_I.tif	CBI	199.0	132.0	265.0	148.0	315.0	161.0	328.0	144.0	357.0	132.0	383.0	129.0	309.0	134.0	330.0	116.0	349.0	116.0	386.0	99.0	288.0	108.0	309.0	89.0	365.0	79.0	304.0	73.0	386.0	51.0
MIXTACBI70_D.tif	CBI	166.0	101.0	226.0	127.0	270.0	147.0	285.0	134.0	313.0	127.0	334.0	132.0	268.0	122.0	288.0	110.0	304.0	112.0	346.0	101.0	254.0	93.0	274.0	77.0	331.0	80.0	273.0	64.0	351.0	62.0
MIXTACBI70_I.tif	CBI	164.0	110.0	224.0	72.0	264.0	56.0	279.0	67.0	310.0	70.0	334.0	64.0	267.0	78.0	287.0	88.0	304.0	87.0	343.0	94.0	253.0	107.0	275.0	123.0	333.0	116.0	274.0	135.0	362.0	137.0
MIXTACBI71_D.tif	CBI	192.0	100.0	253.0	130.0	298.0	146.0	313.0	133.0	345.0	127.0	369.0	127.0	301.0	120.0	320.0	108.0	337.0	108.0	378.0	99.0	286.0	94.0	302.0	73.0	363.0	76.0	304.0	58.0	388.0	47.0
MIXTACBI71_I.tif	CBI	191.0	118.0	247.0	79.0	283.0	51.0	305.0	63.0	337.0	64.0	361.0	60.0	294.0	77.0	317.0	87.0	335.0	81.0	376.0	84.0	281.0	107.0	307.0	121.0	364.0	108.0	305.0	135.0	398.0	124.0
MIXTACBI72_D.tif	CBI	211.0	100.0	272.0	70.0	305.0	51.0	327.0	64.0	355.0	68.0	379.0	62.0	314.0	74.0	336.0	85.0	350.0	83.0	390.0	93.0	303.0	103.0	321.0	121.0	374.0	115.0	319.0	134.0	402.0	138.0
MIXTACBI72_I.tif	CBI	190.0	114.0	248.0	142.0	292.0	161.0	309.0	147.0	338.0	141.0	361.0	145.0	294.0	134.0	315.0	123.0	329.0	124.0	371.0	114.0	283.0	108.0	299.0	89.0	356.0	92.0	296.0	76.0	383.0	69.0
MIXTACBI73_D.tif	CBI	211.0	109.0	276.0	73.0	312.0	54.0	333.0	63.0	363.0	69.0	383.0	65.0	321.0	76.0	340.0	89.0	357.0	85.0	398.0	91.0	308.0	108.0	324.0	124.0	384.0	113.0	324.0	136.0	416.0	141.0
MIXTACBI73_I.tif	CBI	188.0	141.0	260.0	164.0	302.0	175.0	319.0	159.0	347.0	149.0	369.0	148.0	300.0	146.0	320.0	131.0	336.0	131.0	377.0	115.0	282.0	121.0	297.0	101.0	356.0	96.0	292.0	89.0	376.0	70.0
MIXTACBI74_D.tif	CBI	165.0	88.0	225.0	117.0	267.0	137.0	282.0	125.0	314.0	120.0	341.0	125.0	269.0	112.0	293.0	102.0	306.0	103.0	350.0	97.0	258.0	85.0	277.0	67.0	334.0	71.0	273.0	52.0	361.0	47.0
MIXTACBI74_I.tif	CBI	172.0	117.0	235.0	145.0	274.0	161.0	289.0	149.0	320.0	143.0	345.0	145.0	274.0	136.0	297.0	124.0	313.0	126.0	352.0	115.0	264.0	109.0	279.0	88.0	339.0	93.0	280.0	76.0	363.0	68.0
MIXTACBI75_D.tif	CBI	177.0	110.0	239.0	136.0	284.0	156.0	300.0	140.0	332.0	135.0	359.0	137.0	287.0	130.0	309.0	117.0	325.0	118.0	368.0	109.0	271.0	101.0	291.0	81.0	354.0	84.0	290.0	66.0	374.0	60.0
MIXTACBI75_I.tif	CBI	198.0	146.0	261.0	167.0	305.0	181.0	320.0	167.0	350.0	157.0	379.0	156.0	308.0	157.0	326.0	141.0	343.0	142.0	386.0	125.0	291.0	130.0	304.0	110.0	364.0	105.0	301.0	94.0	379.0	88.0
MIXTACBI76_D.tif	CBI	186.0	116.0	244.0	79.0	284.0	59.0	302.0	68.0	334.0	71.0	359.0	65.0	286.0	82.0	311.0	89.0	330.0	87.0	371.0	93.0	279.0	111.0	301.0	127.0	358.0	116.0	301.0	138.0	380.0	137.0
MIXTACBI76_I.tif	CBI	201.0	116.0	264.0	142.0	306.0	164.0	326.0	150.0	355.0	144.0	379.0	148.0	312.0	139.0	334.0	128.0	348.0	128.0	385.0	118.0	298.0	110.0	316.0	90.0	375.0	97.0	316.0	79.0	394.0	74.0
MIXTAJIC01_D.tif	JIC	196.0	117.0	259.0	146.0	297.0	162.0	324.0	149.0	352.0	141.0	375.0	144.0	305.0	138.0	325.0	127.0	343.0	128.0	386.0	118.0	287.0	113.0	305.0	95.0	364.0	94.0	305.0	82.0	399.0	66.0
MIXTAJIC01_I.tif	JIC	243.0	112.0	301.0	137.0	353.0	157.0	370.0	141.0	398.0	133.0	423.0	136.0	351.0	130.0	371.0	119.0	392.0	118.0	431.0	109.0	338.0	107.0	354.0	87.0	415.0	88.0	356.0	71.0	447.0	58.0
MIXTAJIC02_D.tif	JIC	225.0	148.0	300.0	169.0	340.0	181.0	361.0	166.0	387.0	156.0	412.0	157.0	338.0	157.0	357.0	140.0	376.0	139.0	420.0	126.0	324.0	131.0	339.0	111.0	404.0	103.0	335.0	96.0	423.0	76.0
MIXTAJIC02_I.tif	JIC	246.0	159.0	317.0	177.0	368.0	189.0	381.0	173.0	408.0	166.0	437.0	168.0	363.0	167.0	382.0	148.0	401.0	151.0	438.0	133.0	348.0	140.0	365.0	119.0	421.0	114.0	361.0	104.0	444.0	87.0
MIXTAJIC03_D.tif	JIC	168.0	138.0	235.0	150.0	276.0	159.0	287.0	145.0	312.0	136.0	339.0	133.0	273.0	136.0	289.0	123.0	304.0	119.0	342.0	104.0	256.0	114.0	268.0	95.0	327.0	85.0	265.0	85.0	345.0	60.0
MIXTAJIC03_I.tif	JIC	221.0	162.0	282.0	172.0	325.0	181.0	340.0	168.0	368.0	157.0	394.0	156.0	325.0	160.0	343.0	143.0	363.0	142.0	396.0	125.0	311.0	138.0	324.0	118.0	383.0	107.0	325.0	102.0	395.0	82.0
MIXTAJIC04_D.tif	JIC	186.0	77.0	236.0	113.0	272.0	137.0	297.0	130.0	322.0	127.0	346.0	137.0	282.0	116.0	304.0	107.0	319.0	111.0	358.0	109.0	276.0	88.0	294.0	70.0	353.0	85.0	300.0	56.0	379.0	63.0
MIXTAJIC04_I.tif	JIC	223.0	85.0	261.0	133.0	297.0	159.0	317.0	154.0	346.0	158.0	368.0	171.0	306.0	138.0	331.0	133.0	345.0	140.0	387.0	146.0	306.0	110.0	324.0	99.0	376.0	119.0	329.0	85.0	411.0	104.0
MIXTAJIC05_D.tif	JIC	197.0	123.0	250.0	93.0	289.0	69.0	314.0	81.0	344.0	85.0	371.0	80.0	303.0	95.0	322.0	106.0	345.0	102.0	384.0	111.0	292.0	121.0	313.0	140.0	370.0	131.0	314.0	157.0	396.0	155.0
MIXTAJIC05_I.tif	JIC	258.0	118.0	312.0	87.0	347.0	67.0	371.0	75.0	403.0	79.0	429.0	74.0	357.0	88.0	379.0	98.0	396.0	96.0	440.0	103.0	347.0	117.0	371.0	132.0	430.0	123.0	370.0	147.0	453.0	147.0
MIXTAJIC06_D.tif	JIC	209.0	91.0	275.0	62.0	311.0	49.0	332.0	62.0	360.0	67.0	390.0	67.0	322.0	70.0	338.0	87.0	352.0	84.0	398.0	98.0	306.0	99.0	323.0	119.0	379.0	119.0	321.0	130.0	404.0	141.0
MIXTAJIC06_I.tif	JIC	226.0	113.0	282.0	86.0	323.0	70.0	347.0	83.0	377.0	89.0	399.0	87.0	334.0	96.0	347.0	108.0	367.0	105.0	411.0	119.0	312.0	124.0	334.0	142.0	396.0	141.0	336.0	156.0	417.0	168.0
MIXTAJIC07_D.tif	JIC	203.0	99.0	259.0	139.0	298.0	162.0	318.0	150.0	346.0	149.0	376.0	159.0	307.0	140.0	328.0	129.0	347.0	132.0	387.0	129.0	296.0	112.0	321.0	93.0	379.0	105.0	320.0	78.0	407.0	82.0
MIXTAJIC07_I.tif	JIC	232.0	88.0	284.0	128.0	333.0	150.0	351.0	141.0	377.0	137.0	408.0	145.0	339.0	126.0	358.0	117.0	376.0	118.0	419.0	117.0	325.0	96.0	351.0	82.0	410.0	90.0	344.0	64.0	441.0	69.0
MIXTAJIC08_D.tif	JIC	189.0	80.0	235.0	119.0	274.0	145.0	293.0	136.0	325.0	139.0	348.0	147.0	282.0	123.0	305.0	118.0	323.0	122.0	362.0	120.0	276.0	92.0	295.0	79.0	356.0	96.0	296.0	67.0	385.0	80.0
MIXTAJIC08_I.tif	JIC	239.0	97.0	293.0	136.0	325.0	162.0	347.0	154.0	374.0	156.0	402.0	166.0	339.0	140.0	361.0	135.0	376.0	139.0	416.0	140.0	332.0	113.0	352.0	99.0	405.0	115.0	352.0	85.0	432.0	97.0
MIXTAJIC09_D.tif	JIC	216.0	78.0	266.0	119.0	312.0	146.0	332.0	138.0	360.0	136.0	387.0	146.0	316.0	124.0	341.0	116.0	359.0	120.0	405.0	116.0	306.0	93.0	334.0	80.0	394.0	94.0	340.0	67.0	430.0	71.0
MIXTAJIC09_I.tif	JIC	228.0	74.0	281.0	116.0	323.0	141.0	346.0	133.0	374.0	132.0	399.0	142.0	329.0	119.0	355.0	111.0	373.0	116.0	416.0	113.0	323.0	91.0	344.0	75.0	404.0	90.0	348.0	62.0	439.0	67.0
MIXTAJIC10_D.tif	JIC	192.0	131.0	263.0	127.0	301.0	129.0	320.0	152.0	340.0	167.0	367.0	177.0	298.0	155.0	311.0	177.0	331.0	180.0	361.0	211.0	274.0	174.0	285.0	202.0	341.0	224.0	277.0	211.0	347.0	266.0
MIXTAJIC10_I.tif	JIC	153.0	124.0	219.0	123.0	258.0	127.0	273.0	148.0	299.0	163.0	323.0	174.0	253.0	152.0	268.0	169.0	285.0	176.0	316.0	205.0	227.0	171.0	242.0	198.0	299.0	214.0	234.0	209.0	307.0	257.0
MIXTAJIC11_D.tif	JIC	196.0	116.0	244.0	155.0	280.0	182.0	299.0	174.0	330.0	172.0	354.0	183.0	288.0	160.0	312.0	154.0	332.0	156.0	370.0	154.0	284.0	129.0	303.0	118.0	363.0	128.0	303.0	101.0	392.0	112.0
MIXTAJIC11_I.tif	JIC	199.0	136.0	267.0	160.0	305.0	173.0	323.0	158.0	351.0	149.0	378.0	150.0	311.0	148.0	329.0	132.0	346.0	134.0	384.0	119.0	294.0	123.0	310.0	103.0	368.0	98.0	305.0	88.0	390.0	72.0
MIXTAJIC12_D.tif	JIC	212.0	126.0	267.0	94.0	299.0	79.0	319.0	87.0	348.0	90.0	370.0	85.0	308.0	100.0	327.0	108.0	344.0	104.0	387.0	111.0	296.0	123.0	319.0	138.0	378.0	130.0	318.0	152.0	397.0	152.0
MIXTAJIC12_I.tif	JIC	217.0	154.0	272.0	118.0	306.0	98.0	325.0	109.0	356.0	109.0	374.0	103.0	315.0	119.0	335.0	126.0	354.0	124.0	390.0	127.0	305.0	145.0	327.0	161.0	381.0	149.0	328.0	173.0	411.0	167.0
MIXTAJIC13_D.tif	JIC	234.0	82.0	286.0	117.0	334.0	140.0	351.0	131.0	383.0	127.0	411.0	133.0	337.0	117.0	360.0	106.0	378.0	109.0	426.0	104.0	330.0	87.0	349.0	70.0	411.0	82.0	352.0	53.0	443.0	55.0
MIXTAJIC13_I.tif	JIC	237.0	124.0	293.0	168.0	333.0	192.0	354.0	185.0	385.0	186.0	412.0	197.0	345.0	169.0	363.0	165.0	383.0	168.0	427.0	169.0	334.0	138.0	357.0	126.0	416.0	141.0	362.0	111.0	454.0	121.0
MIXTAJIC14_D.tif	JIC	229.0	106.0	285.0	80.0	326.0	63.0	348.0	76.0	376.0	86.0	403.0	82.0	332.0	87.0	358.0	103.0	373.0	101.0	410.0	113.0	318.0	113.0	337.0	131.0	395.0	133.0	336.0	145.0	420.0	159.0
MIXTAJIC14_I.tif	JIC	233.0	160.0	298.0	177.0	341.0	191.0	359.0	178.0	387.0	166.0	414.0	169.0	344.0	168.0	363.0	153.0	381.0	151.0	417.0	137.0	327.0	145.0	339.0	122.0	405.0	118.0	339.0	109.0	418.0	92.0
MIXTAJIC15_D.tif	JIC	188.0	101.0	254.0	64.0	301.0	40.0	319.0	52.0	357.0	55.0	384.0	52.0	302.0	66.0	332.0	79.0	349.0	76.0	398.0	83.0	292.0	100.0	315.0	117.0	383.0	108.0	319.0	132.0	413.0	134.0
MIXTAJIC15_I.tif	JIC	172.0	118.0	241.0	144.0	287.0	165.0	310.0	146.0	344.0	136.0	370.0	140.0	292.0	135.0	317.0	117.0	336.0	119.0	382.0	106.0	279.0	104.0	299.0	84.0	363.0	83.0	295.0	66.0	388.0	51.0
MIXTAJIC16_D.tif	JIC	172.0	114.0	242.0	82.0	280.0	66.0	299.0	76.0	331.0	83.0	356.0	81.0	287.0	89.0	305.0	101.0	323.0	98.0	369.0	110.0	274.0	115.0	289.0	130.0	352.0	130.0	284.0	145.0	370.0	150.0
MIXTAJIC16_I.tif	JIC	218.0	129.0	273.0	159.0	314.0	172.0	332.0	163.0	363.0	154.0	390.0	159.0	317.0	151.0	335.0	136.0	355.0	138.0	396.0	129.0	307.0	124.0	326.0	105.0	381.0	106.0	321.0	91.0	405.0	83.0
MIXTAJIC17_D.tif	JIC	193.0	106.0	236.0	74.0	270.0	50.0	287.0	57.0	319.0	57.0	341.0	53.0	276.0	71.0	297.0	78.0	312.0	73.0	356.0	76.0	270.0	98.0	291.0	110.0	345.0	97.0	291.0	122.0	378.0	119.0
MIXTAJIC17_I.tif	JIC	216.0	127.0	267.0	150.0	303.0	168.0	321.0	155.0	347.0	154.0	374.0	156.0	305.0	145.0	320.0	132.0	337.0	135.0	382.0	131.0	294.0	120.0	312.0	105.0	365.0	106.0	314.0	92.0	390.0	88.0
MIXTAJIC18_D.tif	JIC	207.0	155.0	271.0	109.0	297.0	85.0	322.0	92.0	354.0	89.0	376.0	79.0	313.0	106.0	333.0	112.0	347.0	109.0	397.0	107.0	302.0	137.0	326.0	149.0	385.0	134.0	327.0	163.0	423.0	154.0
MIXTAJIC18_I.tif	JIC	234.0	121.0	293.0	74.0	324.0	55.0	344.0	63.0	376.0	62.0	402.0	55.0	331.0	75.0	356.0	83.0	374.0	78.0	421.0	82.0	325.0	108.0	350.0	121.0	413.0	105.0	349.0	135.0	443.0	128.0
MIXTAJIC19_D.tif	JIC	226.0	103.0	290.0	130.0	331.0	156.0	351.0	144.0	379.0	139.0	410.0	145.0	337.0	129.0	361.0	117.0	374.0	122.0	421.0	113.0	324.0	101.0	348.0	86.0	406.0	91.0	343.0	69.0	438.0	66.0
MIXTAJIC19_I.tif	JIC	230.0	146.0	288.0	108.0	324.0	86.0	347.0	98.0	378.0	98.0	402.0	94.0	329.0	110.0	354.0	121.0	376.0	118.0	418.0	124.0	319.0	140.0	340.0	155.0	403.0	148.0	340.0	169.0	437.0	171.0
MIXTAJIC20_D.tif	JIC	193.0	98.0	244.0	134.0	285.0	157.0	307.0	150.0	335.0	147.0	366.0	154.0	295.0	135.0	315.0	127.0	335.0	128.0	379.0	125.0	283.0	106.0	307.0	92.0	368.0	101.0	306.0	76.0	403.0	74.0
MIXTAJIC20_I.tif	JIC	179.0	106.0	216.0	144.0	259.0	174.0	279.0	167.0	309.0	167.0	337.0	180.0	269.0	152.0	292.0	146.0	308.0	153.0	352.0	152.0	265.0	121.0	288.0	110.0	349.0	129.0	296.0	94.0	383.0	106.0
MIXTAJIC21_D.tif	JIC	242.0	111.0	300.0	79.0	338.0	64.0	357.0	76.0	393.0	83.0	415.0	82.0	349.0	90.0	365.0	102.0	385.0	100.0	430.0	112.0	334.0	117.0	354.0	135.0	413.0	136.0	351.0	150.0	440.0	160.0
MIXTAJIC21_I.tif	JIC	236.0	111.0	296.0	146.0	331.0	165.0	355.0	152.0	386.0	152.0	413.0	156.0	346.0	142.0	366.0	131.0	384.0	135.0	429.0	129.0	334.0	113.0	357.0	99.0	416.0	102.0	355.0	80.0	453.0	76.0
MIXTAJIC22_D.tif	JIC	233.0	129.0	296.0	94.0	331.0	73.0	356.0	85.0	391.0	87.0	416.0	81.0	343.0	98.0	367.0	107.0	385.0	104.0	428.0	112.0	330.0	125.0	353.0	141.0	415.0	135.0	354.0	157.0	433.0	154.0
MIXTAJIC22_I.tif	JIC	219.0	107.0	277.0	134.0	318.0	149.0	343.0	135.0	377.0	130.0	398.0	131.0	327.0	122.0	349.0	112.0	368.0	113.0	409.0	102.0	317.0	99.0	337.0	81.0	390.0	78.0	334.0	66.0	426.0	49.0
MIXTAJIC23_D.tif	JIC	204.0	96.0	260.0	70.0	296.0	53.0	320.0	64.0	348.0	70.0	374.0	66.0	304.0	75.0	329.0	88.0	348.0	86.0	388.0	96.0	294.0	104.0	313.0	122.0	368.0	120.0	309.0	135.0	390.0	140.0
MIXTAJIC23_I.tif	JIC	199.0	101.0	259.0	138.0	292.0	158.0	315.0	146.0	346.0	147.0	368.0	153.0	300.0	134.0	323.0	126.0	340.0	128.0	381.0	125.0	291.0	106.0	314.0	91.0	372.0	99.0	315.0	78.0	393.0	82.0
MIXTAJIC24_D.tif	JIC	188.0	106.0	238.0	139.0	278.0	161.0	295.0	152.0	322.0	149.0	350.0	158.0	283.0	139.0	306.0	134.0	323.0	136.0	361.0	130.0	272.0	111.0	297.0	100.0	350.0	107.0	296.0	82.0	384.0	87.0
MIXTAJIC24_I.tif	JIC	180.0	144.0	240.0	154.0	288.0	166.0	301.0	149.0	327.0	136.0	349.0	135.0	286.0	140.0	298.0	126.0	313.0	125.0	353.0	104.0	265.0	117.0	280.0	96.0	335.0	89.0	276.0	84.0	355.0	59.0
MIXTAJIC25_D.tif	JIC	194.0	125.0	254.0	149.0	290.0	168.0	311.0	155.0	340.0	149.0	367.0	155.0	292.0	144.0	320.0	130.0	337.0	136.0	375.0	125.0	283.0	118.0	304.0	101.0	362.0	102.0	300.0	87.0	391.0	77.0
MIXTAJIC25_I.tif	JIC	202.0	114.0	264.0	138.0	300.0	156.0	319.0	143.0	352.0	138.0	373.0	144.0	298.0	132.0	327.0	119.0	343.0	121.0	387.0	112.0	294.0	105.0	315.0	84.0	374.0	89.0	313.0	69.0	392.0	64.0
MIXTAJIC26_D.tif	JIC	203.0	106.0	257.0	82.0	298.0	69.0	321.0	84.0	350.0	96.0	376.0	94.0	306.0	97.0	325.0	111.0	341.0	112.0	383.0	128.0	281.0	124.0	300.0	143.0	357.0	148.0	301.0	159.0	383.0	176.0
MIXTAJIC26_I.tif	JIC	219.0	124.0	273.0	92.0	315.0	75.0	336.0	88.0	363.0	96.0	393.0	93.0	327.0	100.0	340.0	112.0	360.0	111.0	402.0	123.0	307.0	126.0	326.0	145.0	381.0	145.0	322.0	162.0	409.0	170.0
MIXTAJIC27_D.tif	JIC	201.0	118.0	254.0	87.0	292.0	65.0	310.0	79.0	343.0	83.0	363.0	77.0	295.0	94.0	318.0	103.0	335.0	100.0	377.0	108.0	287.0	120.0	305.0	136.0	366.0	129.0	307.0	149.0	393.0	150.0
MIXTAJIC27_I.tif	JIC	250.0	88.0	301.0	122.0	337.0	142.0	367.0	130.0	395.0	126.0	412.0	131.0	348.0	118.0	370.0	106.0	388.0	109.0	429.0	103.0	340.0	91.0	357.0	77.0	417.0	80.0	359.0	60.0	435.0	62.0
MIXTAJIC28_D.tif	JIC	199.0	120.0	265.0	139.0	304.0	155.0	323.0	139.0	351.0	132.0	379.0	133.0	306.0	130.0	324.0	114.0	345.0	116.0	382.0	103.0	293.0	104.0	308.0	86.0	365.0	82.0	304.0	69.0	390.0	52.0
MIXTAJIC28_I.tif	JIC	208.0	136.0	272.0	164.0	311.0	177.0	331.0	163.0	358.0	157.0	385.0	157.0	316.0	152.0	332.0	140.0	351.0	140.0	392.0	129.0	302.0	124.0	315.0	105.0	376.0	104.0	315.0	89.0	401.0	78.0
MIXTAJIC29_D.tif	JIC	226.0	125.0	287.0	95.0	314.0	75.0	336.0	86.0	363.0	88.0	394.0	82.0	327.0	96.0	341.0	106.0	358.0	105.0	405.0	109.0	313.0	123.0	331.0	138.0	393.0	133.0	334.0	153.0	420.0	157.0
MIXTAJIC29_I.tif	JIC	204.0	136.0	257.0	100.0	290.0	78.0	307.0	85.0	337.0	84.0	367.0	79.0	296.0	97.0	315.0	107.0	332.0	102.0	376.0	105.0	289.0	126.0	308.0	139.0	367.0	127.0	310.0	152.0	396.0	152.0
MIXTAJIC30_D.tif	JIC	203.0	124.0	269.0	148.0	314.0	163.0	328.0	150.0	354.0	141.0	383.0	142.0	313.0	139.0	329.0	123.0	351.0	122.0	394.0	111.0	294.0	109.0	315.0	92.0	372.0	88.0	314.0	76.0	401.0	57.0
MIXTAJIC30_I.tif	JIC	228.0	115.0	285.0	153.0	325.0	179.0	349.0	172.0	374.0	173.0	402.0	180.0	332.0	156.0	359.0	147.0	371.0	152.0	421.0	151.0	328.0	126.0	345.0	114.0	405.0	125.0	348.0	97.0	440.0	104.0
MIXTAJIC31_D.tif	JIC	208.0	112.0	274.0	91.0	311.0	80.0	332.0	93.0	363.0	103.0	388.0	101.0	316.0	101.0	336.0	115.0	355.0	117.0	393.0	135.0	299.0	128.0	314.0	148.0	374.0	155.0	316.0	164.0	398.0	182.0
MIXTAJIC31_I.tif	JIC	219.0	116.0	283.0	146.0	318.0	163.0	340.0	153.0	374.0	146.0	393.0	150.0	325.0	141.0	346.0	129.0	367.0	129.0	405.0	120.0	315.0	111.0	335.0	97.0	391.0	97.0	331.0	79.0	416.0	73.0
MIXTAJIC32_D.tif	JIC	270.0	122.0	328.0	93.0	363.0	74.0	390.0	85.0	415.0	90.0	445.0	86.0	376.0	96.0	391.0	108.0	412.0	105.0	456.0	117.0	361.0	127.0	378.0	143.0	440.0	137.0	383.0	156.0	464.0	163.0
MIXTAJIC32_I.tif	JIC	299.0	94.0	353.0	128.0	394.0	147.0	411.0	138.0	447.0	133.0	467.0	138.0	400.0	122.0	422.0	112.0	442.0	114.0	481.0	107.0	394.0	94.0	411.0	80.0	470.0	85.0	412.0	66.0	491.0	60.0
MIXTAJIC33_D.tif	JIC	232.0	111.0	289.0	143.0	321.0	166.0	341.0	158.0	375.0	155.0	405.0	162.0	331.0	144.0	351.0	136.0	372.0	138.0	418.0	134.0	329.0	115.0	344.0	99.0	402.0	109.0	343.0	86.0	436.0	90.0
MIXTAJIC33_I.tif	JIC	248.0	133.0	308.0	157.0	345.0	176.0	365.0	164.0	393.0	159.0	422.0	165.0	354.0	150.0	375.0	139.0	393.0	140.0	433.0	135.0	338.0	125.0	361.0	108.0	423.0	112.0	358.0	94.0	447.0	88.0
MIXTAJIC34_D.tif	JIC	198.0	135.0	264.0	117.0	311.0	108.0	326.0	125.0	350.0	136.0	376.0	141.0	307.0	135.0	321.0	152.0	343.0	154.0	380.0	172.0	286.0	157.0	305.0	181.0	361.0	190.0	293.0	193.0	378.0	221.0
MIXTAJIC34_I.tif	JIC	244.0	118.0	296.0	153.0	334.0	175.0	355.0	163.0	388.0	162.0	414.0	167.0	345.0	149.0	368.0	139.0	383.0	144.0	429.0	139.0	338.0	122.0	355.0	108.0	415.0	115.0	357.0	94.0	437.0	93.0
MIXTAJIC35_D.tif	JIC	213.0	134.0	268.0	107.0	306.0	93.0	325.0	105.0	352.0	112.0	379.0	109.0	314.0	116.0	329.0	128.0	349.0	128.0	384.0	141.0	300.0	141.0	313.0	160.0	371.0	157.0	314.0	171.0	384.0	181.0
MIXTAJIC35_I.tif	JIC	208.0	130.0	264.0	156.0	300.0	179.0	321.0	166.0	346.0	161.0	370.0	166.0	306.0	151.0	327.0	142.0	345.0	145.0	381.0	136.0	298.0	128.0	314.0	110.0	366.0	113.0	311.0	96.0	395.0	89.0
MIXTAJIC36_D.tif	JIC	217.0	97.0	275.0	72.0	315.0	59.0	336.0	73.0	368.0	85.0	390.0	81.0	323.0	84.0	343.0	98.0	359.0	97.0	401.0	115.0	302.0	111.0	320.0	130.0	382.0	135.0	317.0	144.0	410.0	166.0
MIXTAJIC36_I.tif	JIC	235.0	100.0	289.0	131.0	331.0	152.0	352.0	137.0	383.0	136.0	405.0	143.0	339.0	127.0	359.0	118.0	375.0	122.0	417.0	112.0	323.0	101.0	344.0	84.0	405.0	89.0	344.0	69.0	430.0	67.0
MIXTAJIC37_D.tif	JIC	209.0	143.0	267.0	104.0	305.0	82.0	330.0	92.0	361.0	95.0	388.0	87.0	317.0	106.0	336.0	117.0	356.0	112.0	400.0	118.0	309.0	134.0	329.0	149.0	384.0	140.0	327.0	161.0	410.0	157.0
MIXTAJIC37_I.tif	JIC	268.0	146.0	332.0	161.0	379.0	170.0	396.0	156.0	426.0	144.0	456.0	142.0	382.0	145.0	401.0	130.0	420.0	131.0	456.0	111.0	366.0	121.0	379.0	104.0	440.0	95.0	374.0	87.0	458.0	71.0
MIXTAJIC38_D.tif	JIC	199.0	94.0	266.0	61.0	304.0	46.0	330.0	58.0	360.0	66.0	388.0	62.0	313.0	71.0	333.0	85.0	355.0	84.0	399.0	96.0	298.0	101.0	317.0	117.0	380.0	120.0	313.0	132.0	399.0	148.0
MIXTAJIC38_I.tif	JIC	214.0	162.0	285.0	184.0	321.0	201.0	348.0	184.0	381.0	176.0	406.0	178.0	329.0	173.0	351.0	157.0	371.0	159.0	413.0	143.0	312.0	146.0	330.0	127.0	398.0	124.0	332.0	108.0	425.0	88.0
MIXTAJIC39_D.tif	JIC	198.0	106.0	259.0	91.0	301.0	81.0	320.0	99.0	348.0	113.0	376.0	115.0	308.0	108.0	319.0	125.0	342.0	127.0	378.0	148.0	282.0	132.0	295.0	151.0	356.0	167.0	293.0	167.0	378.0	200.0
MIXTAJIC39_I.tif	JIC	240.0	156.0	293.0	176.0	340.0	187.0	357.0	168.0	392.0	161.0	420.0	158.0	341.0	158.0	359.0	144.0	380.0	144.0	424.0	127.0	324.0	138.0	344.0	118.0	404.0	108.0	342.0	103.0	428.0	74.0
MIXTAJIC40_D.tif	JIC	162.0	96.0	235.0	76.0	268.0	66.0	287.0	81.0	319.0	89.0	348.0	87.0	274.0	90.0	295.0	104.0	314.0	105.0	353.0	123.0	254.0	113.0	273.0	135.0	334.0	141.0	273.0	149.0	358.0	174.0
MIXTAJIC40_I.tif	JIC	225.0	145.0	293.0	165.0	340.0	175.0	352.0	164.0	384.0	153.0	414.0	154.0	338.0	151.0	354.0	136.0	377.0	135.0	416.0	121.0	318.0	127.0	337.0	107.0	397.0	100.0	331.0	92.0	419.0	71.0
MIXTAJIC41_D.tif	JIC	192.0	89.0	246.0	119.0	288.0	142.0	307.0	129.0	337.0	126.0	363.0	129.0	291.0	117.0	309.0	106.0	332.0	107.0	375.0	102.0	280.0	89.0	300.0	75.0	358.0	77.0	302.0	56.0	386.0	54.0
MIXTAJIC41_I.tif	JIC	218.0	142.0	276.0	164.0	320.0	184.0	336.0	168.0	366.0	165.0	394.0	167.0	320.0	157.0	338.0	144.0	358.0	149.0	399.0	138.0	309.0	135.0	326.0	117.0	386.0	116.0	326.0	101.0	411.0	89.0
MIXTAJIC42_D.tif	JIC	164.0	95.0	225.0	124.0	267.0	148.0	287.0	134.0	315.0	130.0	344.0	135.0	272.0	120.0	293.0	110.0	310.0	113.0	354.0	106.0	262.0	93.0	281.0	77.0	342.0	84.0	281.0	63.0	369.0	61.0
MIXTAJIC42_I.tif	JIC	257.0	158.0	316.0	111.0	346.0	83.0	364.0	88.0	397.0	84.0	420.0	75.0	357.0	105.0	376.0	108.0	399.0	102.0	438.0	100.0	351.0	134.0	373.0	145.0	431.0	125.0	380.0	159.0	466.0	141.0
MIXTAJIC43_D.tif	JIC	171.0	141.0	231.0	158.0	274.0	167.0	296.0	152.0	315.0	143.0	344.0	140.0	278.0	143.0	295.0	127.0	315.0	126.0	349.0	115.0	256.0	120.0	271.0	102.0	334.0	95.0	272.0	87.0	347.0	73.0
MIXTAJIC43_I.tif	JIC	215.0	132.0	281.0	159.0	320.0	179.0	349.0	166.0	375.0	158.0	402.0	161.0	329.0	153.0	351.0	139.0	368.0	142.0	409.0	128.0	312.0	123.0	332.0	106.0	390.0	108.0	331.0	93.0	414.0	84.0
MIXTAJIC44_D.tif	JIC	172.0	98.0	229.0	130.0	267.0	154.0	293.0	142.0	323.0	139.0	346.0	145.0	276.0	128.0	300.0	120.0	318.0	124.0	358.0	117.0	268.0	104.0	285.0	88.0	347.0	93.0	286.0	73.0	372.0	73.0
MIXTAJIC44_I.tif	JIC	157.0	107.0	203.0	66.0	237.0	42.0	271.0	51.0	301.0	53.0	323.0	47.0	256.0	67.0	279.0	76.0	296.0	71.0	340.0	75.0	249.0	97.0	270.0	110.0	326.0	98.0	271.0	122.0	355.0	116.0
MIXTAJIC45_D.tif	JIC	190.0	126.0	252.0	149.0	294.0	166.0	310.0	153.0	338.0	147.0	365.0	149.0	300.0	141.0	315.0	127.0	332.0	129.0	374.0	118.0	285.0	114.0	299.0	98.0	357.0	99.0	297.0	84.0	388.0	68.0
MIXTAJIC45_I.tif	JIC	224.0	170.0	283.0	128.0	310.0	106.0	335.0	110.0	363.0	112.0	388.0	104.0	325.0	128.0	346.0	135.0	363.0	128.0	402.0	132.0	317.0	154.0	337.0	171.0	391.0	152.0	340.0	187.0	427.0	173.0
MIXTAJIC46_D.tif	JIC	182.0	87.0	243.0	119.0	281.0	140.0	297.0	127.0	329.0	125.0	353.0	129.0	287.0	117.0	308.0	107.0	325.0	108.0	366.0	100.0	279.0	87.0	296.0	74.0	355.0	80.0	292.0	60.0	378.0	57.0
MIXTAJIC46_I.tif	JIC	192.0	159.0	263.0	174.0	303.0	183.0	319.0	166.0	343.0	157.0	370.0	152.0	301.0	160.0	318.0	142.0	336.0	142.0	372.0	125.0	283.0	135.0	298.0	115.0	354.0	106.0	290.0	102.0	374.0	77.0
MIXTAJIC47_D.tif	JIC	209.0	118.0	277.0	91.0	314.0	77.0	337.0	90.0	369.0	98.0	397.0	94.0	325.0	101.0	343.0	114.0	365.0	114.0	403.0	124.0	312.0	129.0	330.0	147.0	386.0	144.0	327.0	160.0	414.0	173.0
MIXTAJIC47_I.tif	JIC	229.0	132.0	292.0	153.0	335.0	167.0	351.0	151.0	381.0	142.0	409.0	143.0	335.0	140.0	356.0	125.0	373.0	125.0	416.0	112.0	323.0	119.0	339.0	98.0	401.0	94.0	337.0	85.0	422.0	70.0
MIXTAJIC48_D.tif	JIC	221.0	101.0	275.0	141.0	313.0	165.0	332.0	155.0	364.0	154.0	387.0	161.0	320.0	142.0	343.0	133.0	361.0	137.0	403.0	133.0	309.0	110.0	331.0	97.0	391.0	107.0	335.0	84.0	419.0	90.0
MIXTAJIC48_I.tif	JIC	206.0	122.0	265.0	148.0	304.0	164.0	327.0	150.0	357.0	145.0	380.0	145.0	311.0	139.0	329.0	125.0	352.0	125.0	393.0	115.0	296.0	114.0	316.0	93.0	374.0	92.0	313.0	77.0	394.0	71.0
MIXTAJIC49_D.tif	JIC	227.0	126.0	291.0	161.0	331.0	186.0	356.0	172.0	382.0	168.0	412.0	173.0	340.0	158.0	356.0	145.0	377.0	149.0	421.0	142.0	326.0	129.0	344.0	112.0	405.0	119.0	351.0	102.0	434.0	102.0
MIXTAJIC49_I.tif	JIC	221.0	118.0	286.0	147.0	323.0	162.0	349.0	147.0	377.0	145.0	405.0	145.0	333.0	137.0	353.0	126.0	374.0	126.0	412.0	115.0	316.0	110.0	338.0	93.0	401.0	95.0	336.0	79.0	421.0	74.0
MIXTAJIC50_D.tif	JIC	198.0	99.0	255.0	73.0	289.0	53.0	314.0	69.0	339.0	74.0	365.0	73.0	301.0	80.0	316.0	92.0	335.0	90.0	377.0	103.0	281.0	107.0	298.0	125.0	360.0	124.0	296.0	138.0	389.0	154.0
MIXTAJIC50_I.tif	JIC	218.0	163.0	270.0	121.0	307.0	94.0	322.0	99.0	353.0	99.0	379.0	92.0	314.0	117.0	333.0	121.0	350.0	117.0	398.0	112.0	308.0	145.0	326.0	156.0	384.0	139.0	332.0	170.0	417.0	160.0
MIXTAJIC51_D.tif	JIC	220.0	121.0	279.0	92.0	313.0	76.0	332.0	84.0	361.0	89.0	384.0	85.0	317.0	94.0	338.0	104.0	351.0	104.0	392.0	112.0	306.0	121.0	323.0	137.0	378.0	133.0	322.0	151.0	399.0	152.0
MIXTAJIC51_I.tif	JIC	198.0	121.0	252.0	150.0	292.0	170.0	309.0	156.0	336.0	151.0	358.0	156.0	298.0	144.0	313.0	132.0	331.0	137.0	366.0	129.0	286.0	118.0	302.0	103.0	357.0	109.0	298.0	90.0	378.0	86.0
MIXTAJIC52_D.tif	JIC	199.0	128.0	257.0	92.0	288.0	72.0	311.0	82.0	340.0	84.0	368.0	76.0	298.0	94.0	320.0	103.0	338.0	100.0	380.0	103.0	290.0	122.0	311.0	140.0	369.0	130.0	307.0	152.0	397.0	152.0
MIXTAJIC52_I.tif	JIC	238.0	131.0	300.0	157.0	341.0	171.0	359.0	157.0	387.0	152.0	415.0	154.0	344.0	144.0	363.0	134.0	380.0	134.0	420.0	125.0	331.0	120.0	349.0	102.0	411.0	102.0	346.0	86.0	441.0	69.0
MIXTAJIC53_D.tif	JIC	214.0	127.0	268.0	107.0	308.0	91.0	326.0	102.0	354.0	108.0	380.0	108.0	310.0	112.0	323.0	124.0	350.0	125.0	384.0	137.0	294.0	134.0	311.0	155.0	371.0	159.0	308.0	172.0	399.0	185.0
MIXTAJIC53_I.tif	JIC	195.0	171.0	264.0	180.0	299.0	190.0	317.0	175.0	343.0	162.0	369.0	160.0	303.0	165.0	313.0	151.0	339.0	149.0	373.0	130.0	282.0	143.0	295.0	122.0	353.0	116.0	290.0	109.0	369.0	95.0
MIXTAJIC54_D.tif	JIC	213.0	134.0	279.0	155.0	320.0	167.0	339.0	153.0	370.0	143.0	393.0	143.0	321.0	143.0	340.0	128.0	362.0	128.0	404.0	113.0	306.0	115.0	323.0	94.0	386.0	94.0	318.0	77.0	409.0	71.0
MIXTAJIC54_I.tif	JIC	219.0	127.0	277.0	155.0	331.0	172.0	346.0	161.0	374.0	153.0	402.0	153.0	329.0	148.0	347.0	135.0	369.0	136.0	409.0	124.0	317.0	120.0	335.0	100.0	392.0	103.0	334.0	87.0	420.0	78.0
MIXTAJIC55_D.tif	JIC	203.0	112.0	263.0	83.0	298.0	63.0	321.0	76.0	352.0	78.0	373.0	76.0	309.0	87.0	326.0	99.0	345.0	96.0	386.0	107.0	290.0	116.0	316.0	135.0	371.0	129.0	311.0	145.0	396.0	151.0
MIXTAJIC55_I.tif	JIC	182.0	99.0	246.0	131.0	283.0	153.0	309.0	143.0	335.0	143.0	357.0	147.0	291.0	132.0	314.0	119.0	333.0	123.0	374.0	118.0	282.0	101.0	302.0	84.0	364.0	95.0	306.0	71.0	388.0	75.0
MIXTAJIC56_D.tif	JIC	210.0	104.0	259.0	131.0	310.0	158.0	325.0	146.0	355.0	142.0	385.0	145.0	309.0	132.0	332.0	122.0	350.0	122.0	388.0	115.0	300.0	104.0	318.0	88.0	379.0	93.0	321.0	72.0	406.0	67.0
MIXTAJIC56_I.tif	JIC	255.0	111.0	309.0	140.0	351.0	168.0	369.0	152.0	399.0	152.0	427.0	157.0	350.0	139.0	378.0	130.0	397.0	133.0	436.0	126.0	348.0	111.0	364.0	96.0	428.0	102.0	367.0	81.0	458.0	79.0
MIXTAJIC57_D.tif	JIC	246.0	119.0	300.0	93.0	342.0	69.0	362.0	82.0	391.0	83.0	418.0	80.0	347.0	94.0	368.0	104.0	384.0	101.0	424.0	111.0	339.0	121.0	357.0	137.0	411.0	131.0	355.0	152.0	436.0	154.0
MIXTAJIC57_I.tif	JIC	181.0	128.0	244.0	154.0	280.0	173.0	301.0	160.0	329.0	154.0	356.0	158.0	288.0	147.0	307.0	133.0	322.0	135.0	365.0	126.0	274.0	121.0	292.0	103.0	352.0	104.0	291.0	89.0	380.0	78.0
MIXTAJIC58_D.tif	JIC	228.0	139.0	284.0	112.0	321.0	96.0	344.0	108.0	373.0	115.0	400.0	112.0	329.0	119.0	346.0	133.0	366.0	131.0	409.0	141.0	315.0	147.0	333.0	167.0	393.0	164.0	332.0	179.0	420.0	190.0
MIXTAJIC58_I.tif	JIC	212.0	99.0	273.0	129.0	311.0	151.0	329.0	136.0	359.0	134.0	380.0	138.0	315.0	124.0	334.0	112.0	354.0	115.0	392.0	107.0	303.0	97.0	322.0	80.0	384.0	83.0	324.0	68.0	409.0	64.0
MIXTAJIC59_D.tif	JIC	189.0	102.0	238.0	130.0	273.0	156.0	294.0	147.0	327.0	143.0	350.0	149.0	280.0	133.0	302.0	123.0	324.0	126.0	357.0	124.0	276.0	107.0	296.0	93.0	350.0	102.0	297.0	81.0	382.0	82.0
MIXTAJIC59_I.tif	JIC	224.0	143.0	289.0	154.0	328.0	167.0	345.0	152.0	372.0	139.0	394.0	139.0	330.0	143.0	349.0	131.0	367.0	125.0	402.0	111.0	317.0	117.0	330.0	98.0	387.0	89.0	323.0	83.0	401.0	71.0
MIXTAJIC60_D.tif	JIC	197.0	88.0	261.0	65.0	303.0	58.0	320.0	71.0	344.0	83.0	375.0	85.0	300.0	81.0	320.0	95.0	338.0	97.0	380.0	118.0	285.0	105.0	301.0	131.0	359.0	133.0	298.0	140.0	383.0	164.0
MIXTAJIC60_I.tif	JIC	239.0	136.0	300.0	162.0	341.0	182.0	357.0	169.0	389.0	164.0	414.0	169.0	348.0	154.0	363.0	146.0	386.0	148.0	425.0	139.0	332.0	130.0	349.0	112.0	415.0	117.0	355.0	96.0	440.0	90.0
MIXTAJIC61_D.tif	JIC	204.0	112.0	254.0	95.0	305.0	73.0	328.0	85.0	357.0	86.0	377.0	84.0	290.0	99.0	317.0	106.0	348.0	104.0	392.0	114.0	286.0	122.0	315.0	138.0	373.0	136.0	315.0	150.0	392.0	157.0
MIXTAJIC61_I.tif	JIC	237.0	164.0	298.0	183.0	336.0	202.0	354.0	192.0	389.0	184.0	409.0	185.0	342.0	176.0	364.0	164.0	380.0	165.0	421.0	156.0	339.0	149.0	346.0	128.0	399.0	135.0	348.0	114.0	439.0	105.0
MIXTAJIC62_D.tif	JIC	206.0	129.0	267.0	93.0	297.0	72.0	321.0	80.0	347.0	84.0	377.0	78.0	307.0	92.0	327.0	105.0	346.0	101.0	387.0	106.0	299.0	124.0	316.0	141.0	378.0	128.0	320.0	152.0	403.0	151.0
MIXTAJIC62_I.tif	JIC	278.0	125.0	342.0	151.0	382.0	166.0	400.0	158.0	430.0	149.0	461.0	155.0	385.0	145.0	404.0	132.0	420.0	134.0	464.0	122.0	375.0	118.0	390.0	100.0	448.0	102.0	389.0	88.0	476.0	81.0
MIXTAJIC63_D.tif	JIC	217.0	92.0	270.0	131.0	307.0	159.0	324.0	153.0	356.0	156.0	379.0	165.0	311.0	140.0	336.0	130.0	356.0	136.0	393.0	136.0	308.0	112.0	329.0	97.0	386.0	114.0	330.0	83.0	413.0	95.0
MIXTAJIC63_I.tif	JIC	239.0	135.0	288.0	161.0	326.0	192.0	349.0	179.0	378.0	177.0	403.0	185.0	335.0	165.0	358.0	156.0	375.0	161.0	418.0	155.0	328.0	138.0	350.0	124.0	406.0	133.0	349.0	106.0	431.0	111.0
MIXTAJIC64_D.tif	JIC	211.0	129.0	270.0	110.0	305.0	95.0	323.0	113.0	351.0	122.0	377.0	125.0	309.0	121.0	327.0	139.0	349.0	140.0	377.0	156.0	294.0	148.0	311.0	169.0	360.0	174.0	303.0	180.0	374.0	194.0
MIXTAJIC64_I.tif	JIC	214.0	130.0	272.0	158.0	301.0	177.0	322.0	164.0	348.0	160.0	377.0	164.0	311.0	151.0	328.0	141.0	346.0	142.0	383.0	136.0	301.0	124.0	318.0	110.0	377.0	114.0	317.0	95.0	394.0	97.0
MIXTAJIC65_D.tif	JIC	208.0	117.0	265.0	102.0	310.0	90.0	328.0	105.0	359.0	115.0	388.0	116.0	315.0	115.0	330.0	130.0	353.0	130.0	388.0	144.0	296.0	136.0	315.0	162.0	373.0	163.0	306.0	169.0	390.0	186.0
MIXTAJIC65_I.tif	JIC	211.0	165.0	282.0	164.0	330.0	164.0	343.0	145.0	367.0	129.0	395.0	121.0	327.0	140.0	337.0	118.0	355.0	114.0	393.0	86.0	302.0	120.0	312.0	92.0	368.0	72.0	307.0	80.0	378.0	43.0
MIXTAJIC66_D.tif	JIC	189.0	134.0	242.0	102.0	275.0	77.0	294.0	90.0	323.0	90.0	343.0	85.0	278.0	100.0	298.0	109.0	319.0	105.0	354.0	111.0	269.0	126.0	294.0	142.0	344.0	136.0	289.0	154.0	364.0	153.0
MIXTAJIC66_I.tif	JIC	239.0	138.0	293.0	158.0	335.0	167.0	350.0	156.0	372.0	150.0	395.0	149.0	336.0	146.0	346.0	133.0	367.0	133.0	401.0	118.0	319.0	121.0	336.0	106.0	383.0	101.0	331.0	90.0	401.0	87.0
MIXTAJIC67_.tif	JIC	270.0	115.0	321.0	135.0	364.0	150.0	383.0	139.0	412.0	130.0	438.0	133.0	369.0	128.0	384.0	114.0	404.0	116.0	444.0	102.0	356.0	103.0	374.0	84.0	434.0	82.0	369.0	70.0	451.0	62.0
MIXTAJIC67_D.tif	JIC	216.0	140.0	276.0	113.0	309.0	97.0	329.0	108.0	358.0	114.0	388.0	112.0	319.0	121.0	335.0	130.0	355.0	128.0	396.0	138.0	306.0	145.0	323.0	160.0	380.0	161.0	319.0	173.0	409.0	185.0
MIXTAJIC68_D.tif	JIC	225.0	127.0	280.0	167.0	319.0	188.0	341.0	181.0	373.0	180.0	400.0	186.0	332.0	165.0	354.0	158.0	369.0	161.0	413.0	157.0	321.0	137.0	338.0	121.0	405.0	134.0	343.0	108.0	435.0	109.0
MIXTAJIC68_I.tif	JIC	244.0	162.0	302.0	186.0	348.0	202.0	364.0	189.0	395.0	181.0	425.0	181.0	347.0	177.0	368.0	161.0	388.0	162.0	431.0	151.0	334.0	149.0	353.0	133.0	416.0	131.0	350.0	116.0	438.0	102.0
MIXTAJIC69_D.tif	JIC	207.0	122.0	263.0	96.0	302.0	79.0	324.0	89.0	354.0	95.0	375.0	90.0	313.0	102.0	327.0	112.0	352.0	108.0	386.0	119.0	297.0	126.0	315.0	142.0	371.0	141.0	313.0	155.0	395.0	163.0
MIXTAJIC69_I.tif	JIC	214.0	132.0	267.0	166.0	308.0	192.0	325.0	182.0	359.0	179.0	382.0	186.0	317.0	166.0	338.0	159.0	358.0	164.0	392.0	160.0	305.0	139.0	327.0	125.0	384.0	137.0	330.0	111.0	416.0	116.0
MIXTAJIC70_D.tif	JIC	182.0	124.0	242.0	95.0	277.0	76.0	293.0	88.0	327.0	93.0	352.0	89.0	286.0	97.0	306.0	111.0	323.0	107.0	361.0	119.0	271.0	125.0	289.0	143.0	348.0	139.0	289.0	156.0	372.0	162.0
MIXTAJIC70_I.tif	JIC	234.0	147.0	294.0	187.0	338.0	201.0	350.0	192.0	384.0	188.0	405.0	193.0	338.0	177.0	358.0	169.0	377.0	171.0	419.0	164.0	330.0	153.0	357.0	138.0	398.0	142.0	349.0	120.0	427.0	119.0
MIXTAJIC71_D.tif	JIC	194.0	100.0	248.0	134.0	288.0	159.0	310.0	148.0	338.0	145.0	362.0	152.0	297.0	134.0	315.0	123.0	334.0	128.0	373.0	125.0	285.0	104.0	308.0	92.0	365.0	103.0	307.0	79.0	386.0	82.0
MIXTAJIC71_I.tif	JIC	227.0	149.0	288.0	176.0	331.0	196.0	349.0	184.0	377.0	177.0	402.0	180.0	331.0	171.0	351.0	160.0	370.0	159.0	415.0	152.0	324.0	144.0	343.0	127.0	400.0	130.0	340.0	114.0	425.0	108.0
MIXTAJIC72_D.tif	JIC	254.0	103.0	296.0	152.0	325.0	189.0	347.0	184.0	380.0	190.0	401.0	201.0	340.0	169.0	359.0	167.0	380.0	174.0	421.0	180.0	334.0	135.0	366.0	130.0	418.0	155.0	371.0	115.0	459.0	141.0
MIXTAJIC72_I.tif	JIC	216.0	133.0	269.0	161.0	314.0	181.0	337.0	168.0	366.0	161.0	392.0	165.0	321.0	160.0	338.0	144.0	359.0	145.0	404.0	133.0	308.0	130.0	329.0	113.0	389.0	110.0	327.0	98.0	413.0	83.0
MIXTAJIC73_D.tif	JIC	160.0	87.0	216.0	120.0	252.0	142.0	277.0	135.0	306.0	133.0	325.0	139.0	258.0	120.0	283.0	111.0	300.0	114.0	341.0	108.0	251.0	94.0	273.0	78.0	330.0	88.0	269.0	63.0	356.0	67.0
MIXTAJIC73_I.tif	JIC	191.0	163.0	250.0	182.0	295.0	198.0	308.0	184.0	338.0	177.0	362.0	177.0	293.0	173.0	310.0	161.0	329.0	160.0	371.0	146.0	284.0	149.0	290.0	134.0	358.0	126.0	296.0	114.0	378.0	97.0
MIXTAJIC74_D.tif	JIC	203.0	112.0	264.0	143.0	309.0	160.0	322.0	148.0	353.0	147.0	376.0	150.0	310.0	136.0	329.0	125.0	347.0	128.0	392.0	121.0	302.0	109.0	322.0	94.0	379.0	97.0	319.0	79.0	397.0	80.0
MIXTAJIC74_I.tif	JIC	230.0	149.0	285.0	173.0	326.0	192.0	343.0	176.0	372.0	171.0	399.0	175.0	327.0	166.0	346.0	152.0	369.0	152.0	412.0	141.0	321.0	139.0	336.0	122.0	399.0	121.0	334.0	106.0	423.0	92.0
MIXTAJIC75_D.tif	JIC	174.0	146.0	223.0	189.0	251.0	216.0	278.0	205.0	303.0	208.0	334.0	222.0	266.0	194.0	284.0	185.0	303.0	190.0	345.0	192.0	258.0	165.0	283.0	150.0	341.0	170.0	283.0	135.0	376.0	150.0
MIXTAJIC75_I.tif	JIC	222.0	152.0	278.0	171.0	325.0	181.0	341.0	168.0	369.0	159.0	397.0	158.0	330.0	156.0	344.0	143.0	364.0	141.0	405.0	130.0	310.0	135.0	327.0	115.0	385.0	109.0	323.0	99.0	412.0	76.0
MIXTAJIC76_.tif	JIC	226.0	149.0	285.0	192.0	320.0	219.0	336.0	216.0	371.0	216.0	397.0	225.0	329.0	196.0	356.0	192.0	369.0	199.0	418.0	198.0	324.0	167.0	350.0	155.0	410.0	177.0	349.0	140.0	430.0	159.0
MIXTAJIC76_D.tif	JIC	195.0	80.0	266.0	66.0	298.0	56.0	320.0	72.0	345.0	85.0	375.0	89.0	304.0	82.0	320.0	98.0	339.0	96.0	380.0	118.0	282.0	105.0	298.0	124.0	357.0	137.0	293.0	135.0	376.0	165.0
MIXTAJIC77_D.tif	JIC	216.0	123.0	278.0	86.0	316.0	64.0	339.0	78.0	371.0	80.0	399.0	75.0	329.0	90.0	351.0	100.0	368.0	99.0	411.0	108.0	315.0	117.0	337.0	135.0	396.0	131.0	331.0	151.0	423.0	153.0
MIXTAJIC77_I.tif	JIC	250.0	154.0	316.0	186.0	356.0	206.0	375.0	195.0	407.0	186.0	431.0	192.0	363.0	180.0	385.0	169.0	401.0	170.0	445.0	165.0	348.0	151.0	371.0	137.0	431.0	141.0	370.0	121.0	448.0	121.0
MIXTAJIC78_D.tif	JIC	193.0	129.0	249.0	141.0	299.0	148.0	307.0	134.0	333.0	125.0	358.0	122.0	290.0	126.0	316.0	110.0	330.0	109.0	361.0	93.0	279.0	104.0	290.0	84.0	348.0	77.0	295.0	72.0	356.0	55.0
MIXTAJIC78_I.tif	JIC	247.0	129.0	297.0	158.0	337.0	181.0	355.0	170.0	381.0	163.0	403.0	169.0	340.0	155.0	358.0	145.0	378.0	147.0	412.0	140.0	331.0	132.0	351.0	116.0	402.0	120.0	348.0	104.0	425.0	102.0
MIXTAJIC79_D.tif	JIC	211.0	114.0	276.0	148.0	320.0	168.0	338.0	159.0	369.0	155.0	396.0	159.0	325.0	143.0	345.0	132.0	364.0	135.0	410.0	127.0	315.0	114.0	332.0	97.0	399.0	106.0	338.0	84.0	426.0	76.0
MIXTAJIC79_I.tif	JIC	242.0	162.0	307.0	177.0	353.0	188.0	374.0	175.0	405.0	163.0	432.0	162.0	360.0	164.0	375.0	147.0	394.0	147.0	438.0	130.0	337.0	138.0	357.0	119.0	419.0	110.0	354.0	101.0	438.0	82.0
MIXTAPYB01_D.tif	PYB	176.0	104.0	237.0	133.0	279.0	149.0	294.0	136.0	325.0	131.0	352.0	134.0	281.0	128.0	301.0	114.0	321.0	115.0	358.0	105.0	269.0	98.0	288.0	85.0	344.0	81.0	282.0	69.0	375.0	55.0
MIXTAPYB01_I.tif	PYB	182.0	125.0	227.0	92.0	271.0	73.0	285.0	77.0	317.0	78.0	339.0	72.0	273.0	92.0	298.0	99.0	315.0	95.0	357.0	97.0	264.0	123.0	288.0	133.0	345.0	124.0	290.0	147.0	381.0	146.0
MIXTAPYB02_D.tif	PYB	167.0	90.0	235.0	67.0	277.0	59.0	289.0	67.0	312.0	72.0	341.0	74.0	276.0	77.0	295.0	89.0	312.0	88.0	348.0	101.0	260.0	103.0	276.0	122.0	334.0	123.0	271.0	133.0	356.0	148.0
MIXTAPYB02_I.tif	PYB	167.0	122.0	234.0	96.0	277.0	88.0	292.0	101.0	320.0	110.0	344.0	111.0	274.0	110.0	294.0	126.0	312.0	126.0	352.0	140.0	259.0	137.0	274.0	159.0	333.0	158.0	271.0	170.0	361.0	196.0
MIXTAPYB03_D.tif	PYB	175.0	113.0	237.0	94.0	281.0	85.0	299.0	97.0	325.0	106.0	352.0	107.0	284.0	106.0	305.0	120.0	320.0	121.0	356.0	137.0	269.0	134.0	280.0	151.0	339.0	155.0	280.0	163.0	365.0	185.0
MIXTAPYB03_I.tif	PYB	189.0	144.0	243.0	103.0	280.0	79.0	300.0	85.0	327.0	84.0	352.0	76.0	286.0	97.0	310.0	109.0	324.0	100.0	367.0	101.0	284.0	128.0	304.0	142.0	355.0	128.0	301.0	156.0	385.0	143.0
MIXTAPYB04_D.tif	PYB	200.0	119.0	263.0	93.0	303.0	73.0	321.0	87.0	353.0	92.0	381.0	88.0	309.0	98.0	329.0	112.0	349.0	108.0	391.0	119.0	294.0	126.0	311.0	144.0	373.0	140.0	310.0	158.0	403.0	170.0
MIXTAPYB04_I.tif	PYB	223.0	111.0	283.0	133.0	326.0	157.0	345.0	139.0	375.0	130.0	407.0	137.0	331.0	128.0	355.0	114.0	373.0	114.0	413.0	104.0	320.0	99.0	335.0	82.0	400.0	81.0	334.0	61.0	429.0	49.0
MIXTAPYB05_D.tif	PYB	210.0	123.0	268.0	164.0	311.0	182.0	328.0	174.0	361.0	171.0	386.0	178.0	315.0	160.0	336.0	150.0	354.0	153.0	399.0	149.0	304.0	129.0	323.0	112.0	385.0	123.0	326.0	95.0	415.0	101.0
MIXTAPYB06_D.tif	PYB	200.0	134.0	266.0	105.0	302.0	86.0	325.0	102.0	353.0	106.0	379.0	102.0	308.0	112.0	332.0	126.0	351.0	127.0	388.0	135.0	294.0	143.0	316.0	161.0	377.0	159.0	308.0	174.0	404.0	188.0
MIXTAPYB06_I.tif	PYB	200.0	216.0	262.0	247.0	313.0	262.0	327.0	245.0	359.0	236.0	385.0	242.0	316.0	235.0	336.0	222.0	352.0	221.0	394.0	207.0	298.0	210.0	313.0	187.0	381.0	187.0	311.0	168.0	413.0	149.0
MIXTAPYB07_D.tif	PYB	244.0	152.0	311.0	136.0	352.0	128.0	371.0	142.0	404.0	156.0	425.0	155.0	355.0	151.0	374.0	169.0	396.0	167.0	433.0	187.0	339.0	174.0	351.0	197.0	412.0	205.0	345.0	214.0	424.0	231.0
MIXTAPYB07_I.tif	PYB	231.0	259.0	295.0	272.0	335.0	280.0	354.0	262.0	384.0	250.0	406.0	248.0	337.0	254.0	355.0	237.0	375.0	234.0	408.0	215.0	317.0	232.0	333.0	213.0	388.0	197.0	324.0	193.0	410.0	164.0
MIXTAPYB09_D.tif	PYB	184.0	104.0	243.0	139.0	283.0	158.0	299.0	146.0	332.0	146.0	354.0	153.0	287.0	135.0	313.0	125.0	329.0	129.0	371.0	121.0	276.0	107.0	299.0	93.0	357.0	101.0	298.0	77.0	380.0	80.0
MIXTAPYB09_I.tif	PYB	183.0	128.0	247.0	103.0	288.0	93.0	304.0	103.0	333.0	111.0	358.0	109.0	289.0	116.0	312.0	127.0	331.0	129.0	368.0	140.0	273.0	142.0	289.0	160.0	349.0	161.0	286.0	174.0	374.0	188.0
MIXTAPYB10_D.tif	PYB	182.0	144.0	253.0	168.0	304.0	180.0	319.0	166.0	348.0	156.0	376.0	155.0	298.0	156.0	327.0	139.0	340.0	136.0	385.0	122.0	283.0	125.0	300.0	104.0	365.0	99.0	298.0	84.0	396.0	65.0
MIXTAPYB10_I.tif	PYB	177.0	138.0	244.0	165.0	293.0	185.0	309.0	172.0	343.0	165.0	372.0	166.0	291.0	162.0	318.0	145.0	338.0	148.0	381.0	134.0	282.0	131.0	302.0	108.0	368.0	111.0	296.0	88.0	403.0	77.0
MIXTAPYB11_D.tif	PYB	173.0	71.0	231.0	42.0	275.0	27.0	293.0	38.0	322.0	44.0	349.0	40.0	281.0	49.0	303.0	64.0	319.0	60.0	360.0	69.0	269.0	77.0	286.0	94.0	348.0	93.0	283.0	110.0	373.0	119.0
MIXTAPYB11_I.tif	PYB	166.0	87.0	222.0	126.0	254.0	151.0	278.0	141.0	307.0	141.0	331.0	147.0	264.0	126.0	293.0	119.0	305.0	123.0	350.0	122.0	256.0	96.0	278.0	79.0	339.0	95.0	279.0	64.0	369.0	76.0
MIXTAPYB12_D.tif	PYB	181.0	147.0	248.0	113.0	289.0	89.0	306.0	102.0	342.0	105.0	366.0	98.0	293.0	117.0	321.0	128.0	339.0	122.0	380.0	127.0	282.0	144.0	302.0	162.0	367.0	152.0	305.0	179.0	408.0	182.0
MIXTAPYB12_I.tif	PYB	196.0	149.0	254.0	109.0	292.0	80.0	313.0	88.0	348.0	88.0	373.0	78.0	302.0	103.0	330.0	112.0	346.0	105.0	389.0	107.0	295.0	134.0	320.0	149.0	380.0	133.0	320.0	166.0	426.0	158.0
